# Supplementary material for: A novel approach toward optimal workflow selection for DNA methylation biomarker discovery
Source: BMC Bioinformatics. 2024 Jan 23;25:37. doi: 10.1186/s12859-024-05658-0 (PMC10804576; doi:10.1186/s12859-024-05658-0)
Supplement: Supplementary file 1 — Additional file 1. Table S1. Comparison of different normalization techniques (BMIQ, betaQN, BAQN) on all simulation. scenarios [file 12859_2024_5658_MOESM1_ESM.xlsx]

## Sheet: Legend
Comparison of different normalization techniques (BMIQ, betaQN, BAQN) on all simulation scenarios. To compare, four evaluation metrics were used: 1- Median of probe SDs (Standard Deviations) across samples, 2- Median of type-1 probe SDs across samples, 3- Median of type-2 probe SDs across samples, and 4- dmrse (differentially methylated region standard error). BAQN outperformed other techniques i…

## Sheet: Sheet1
CD8
Dataset	Specification	Normalization Method	Median of probe SDs across samples	Median of type-1 probe SDs across samples	Median of type-2 probe SDs across samples	dmrse Number of iDMRs = 87	Score
large_data_raw_batch_not_corrected.csv	Number of probes = 40697	Raw	0.0423	0.0219	0.0466	0.00234206	0
	Number of samples = 432	BMIQ	0.0265	0.0219	0.0283	0.00136522	0
	Number of batches = 5	BetaQN	0.0227	0.0217	0.023	0.000773985	1
	Number of simulated probes = 2488	BAQN	0.0211	0.0213	0.021	0.000813237	3
Dataset	Specification	Normalization Method	Median of probe SDs across samples	Median of type-1 probe SDs across samples	Median of type-2 probe SDs across samples	dmrse Number of iDMRs = 87	Score
large_data_raw_batch_corrected.csv	Number of probes = 40697	Raw	0.0216	0.0134	0.024	0.00234206	0
	Number of samples = 432	BMIQ	0.0193	0.0134	0.0219	0.00248592	0
	Number of batches = 5	BetaQN	0.0182	0.0131	0.0197	0.00205346	1
	Number of simulated probes = 2488	BAQN	0.0179	0.0181	0.0178	0.00202687	3
Dataset	Specification	Normalization Method	Median of probe SDs across samples	Median of type-1 probe SDs across samples	Median of type-2 probe SDs across samples	dmrse Number of iDMRs = 87	Score
large_data_raw_no_simulation_batch_not_corrected.csv	Number of probes = 40697	Raw	0.0417	0.0215	0.0461	0.00234206	0
	Number of samples = 432	BMIQ	0.0261	0.0215	0.0278	0.00135246	0
	Number of batches = 5	BetaQN	0.0223	0.0213	0.0226	0.000709583	1
	Number of simulated probes = 0	BAQN	0.0207	0.0209	0.0207	0.000774147	3
Dataset	Specification	Normalization Method	Median of probe SDs across samples	Median of type-1 probe SDs across samples	Median of type-2 probe SDs across samples	dmrse Number of iDMRs = 87	Score
large_data_raw_no_simulation_batch_corrected.csv	Number of probes = 40697	Raw	0.215	0.0132	0.0238	0.00234206	0
	Number of samples = 432	BMIQ	0.019	0.0132	0.0216	0.00249698	0
	Number of batches = 5	BetaQN	0.0179	0.013	0.0194	0.00202904	1
	Number of simulated probes = 0	BAQN	0.0176	0.0178	0.0175	0.00200818	3
Dataset	Specification	Normalization Method	Median of probe SDs across samples	Median of type-1 probe SDs across samples	Median of type-2 probe SDs across samples	dmrse Number of iDMRs = 87	Score
0.2_large_data_raw_batch_not_corrected.csv	Number of probes = 40697	Raw	0.0437	0.0227	0.048	0.00234206	1
	Number of samples = 432	BMIQ	0.0278	0.0227	0.0301	0.00140431	1
	Number of batches = 5	BetaQN	0.0243	0.0228	0.0248	0.000828749	1
	Number of simulated probes = 6971	BAQN	0.0228	0.023	0.0227	0.000844548	2
Dataset	Specification	Normalization Method	Median of probe SDs across samples	Median of type-1 probe SDs across samples	Median of type-2 probe SDs across samples	dmrse Number of iDMRs = 87	Score
0.2_large_data_raw_batch_corrected.csv	Number of probes = 40697	Raw	0.0226	0.0139	0.0251	0.00234206	0
	Number of samples = 432	BMIQ	0.0205	0.0139	0.0234	0.00247684	0
	Number of batches = 5	BetaQN	0.0197	0.0137	0.0214	0.00208231	1
	Number of simulated probes = 6971	BAQN	0.0194	0.0197	0.0192	0.00204872	3
Dataset	Specification	Normalization Method	Median of probe SDs across samples	Median of type-1 probe SDs across samples	Median of type-2 probe SDs across samples	dmrse Number of iDMRs = 87	Score
0.1_large_data_raw_batch_not_corrected.csv	Number of probes = 40697	Raw	0.0454	0.0242	0.0499	0.00234206	1
	Number of samples = 432	BMIQ	0.0301	0.0242	0.0326	0.00147846	1
	Number of batches = 5	BetaQN	0.027	0.0246	0.0277	0.00082051	1
	Number of simulated probes = 13477	BAQN	0.0254	0.0257	0.0253	0.000831173	2
Dataset	Specification	Normalization Method	Median of probe SDs across samples	Median of type-1 probe SDs across samples	Median of type-2 probe SDs across samples	dmrse Number of iDMRs = 87	Score
0.1_large_data_raw_batch_corrected.csv	Number of probes = 40697	Raw	0.0247	0.0154	0.0272	0.00234206	0
	Number of samples = 432	BMIQ	0.0226	0.0154	0.0257	0.00248567	0
	Number of batches = 5	BetaQN	0.0222	0.0153	0.0241	0.00208749	1
	Number of simulated probes = 13477	BAQN	0.0219	0.0222	0.0218	0.00205376	3
Dataset	Specification	Normalization Method	Median of probe SDs across samples	Median of type-1 probe SDs across samples	Median of type-2 probe SDs across samples	dmrse Number of iDMRs = 87	Score
0.1_small_data_raw_batch_corrected.csv	Number of probes = 40697	Raw	0.0208	0.0135	0.0229	0.010675	0
	Number of samples = 32	BMIQ	0.0193	0.0135	0.0219	0.0114278	0
	Number of batches = 5	BetaQN	0.0192	0.0132	0.0208	0.0105176	1
	Number of simulated probes = 13477	BAQN	0.0189	0.0194	0.0188	0.0103967	3
Dataset	Specification	Normalization Method	Median of probe SDs across samples	Median of type-1 probe SDs across samples	Median of type-2 probe SDs across samples	dmrse Number of iDMRs = 87	Score
0.1_small_data_raw_batch_not_corrected.csv	Number of probes = 40697	Raw	0.0563	0.0304	0.0616	0.010675	0
	Number of samples = 32	BMIQ	0.0361	0.0304	0.0384	0.00574506	0
	Number of batches = 5	BetaQN	0.0285	0.0283	0.0286	0.00268275	1
	Number of simulated probes = 13477	BAQN	0.0264	0.0266	0.0263	0.00315013	3
Dataset	Specification	Normalization Method	Median of probe SDs across samples	Median of type-1 probe SDs across samples	Median of type-2 probe SDs across samples	dmrse Number of iDMRs = 87	Score
0.2_small_data_raw_batch_corrected.csv	Number of probes = 40697	Raw	0.0188	0.0119	0.0208	0.010675	0
	Number of samples = 32	BMIQ	0.0172	0.0119	0.0196	0.0113667	0
	Number of batches = 5	BetaQN	0.0167	0.0116	0.0182	0.0104637	1
	Number of simulated probes = 6971	BAQN	0.0165	0.0168	0.0164	0.0103433	3
Dataset	Specification	Normalization Method	Median of probe SDs across samples	Median of type-1 probe SDs across samples	Median of type-2 probe SDs across samples	dmrse Number of iDMRs = 87	Score
0.2_small_data_raw_batch_not_corrected.csv	Number of probes = 40697	Raw	0.0548	0.0287	0.0599	0.010675	0
	Number of samples = 32	BMIQ	0.0339	0.0287	0.0357	0.00517904	0
	Number of batches = 5	BetaQN	0.0257	0.026	0.0256	0.00270667	1
	Number of simulated probes = 6971	BAQN	0.0236	0.024	0.0234	0.00325704	3
Dataset	Specification	Normalization Method	Median of probe SDs across samples	Median of type-1 probe SDs across samples	Median of type-2 probe SDs across samples	dmrse Number of iDMRs = 87	Score
0.4_small_data_raw_batch_corrected.csv	Number of probes = 40697	Raw	0.018	0.0114	0.0197	0.010675	0
	Number of samples = 32	BMIQ	0.0162	0.0114	0.0183	0.0113369	0
	Number of batches = 5	BetaQN	0.0155	0.011	0.0167	0.0103605	1
	Number of simulated probes = 2488	BAQN	0.0152	0.0153	0.0151	0.0102609	3
Dataset	Specification	Normalization Method	Median of probe SDs across samples	Median of type-1 probe SDs across samples	Median of type-2 probe SDs across samples	dmrse Number of iDMRs = 87	Score
0.4_small_data_raw_batch_nnot_corrected.csv	Number of probes = 40697	Raw	0.0533	0.0276	0.0584	0.010675	0
	Number of samples = 32	BMIQ	0.0322	0.0276	0.0339	0.00480205	0
	Number of batches = 5	BetaQN	0.0239	0.0247	0.0236	0.00246525	1
	Number of simulated probes = 2488	BAQN	0.0218	0.022	0.0217	0.00323772	3
Dataset	Specification	Normalization Method	Median of probe SDs across samples	Median of type-1 probe SDs across samples	Median of type-2 probe SDs across samples	dmrse Number of iDMRs = 87	Score
small_data_raw_no_simulation_batch_corrected.csv	Number of probes = 40697	Raw	0.0178	0.0113	0.0195	0.010675	0
	Number of samples = 32	BMIQ	0.0159	0.0113	0.018	0.0114489	0
	Number of batches = 5	BetaQN	0.0152	0.0108	0.0163	0.0102785	1
	Number of simulated probes = 0	BAQN	0.0149	0.0151	0.0149	0.0101934	3
Dataset	Specification	Normalization Method	Median of probe SDs across samples	Median of type-1 probe SDs across samples	Median of type-2 probe SDs across samples	dmrse Number of iDMRs = 87	Score
small_data_raw_no_simulation_batch_not_corrected.csv	Number of probes = 40697	Raw	0.0525	0.0273	0.0579	0.010675	0
	Number of samples = 32	BMIQ	0.0318	0.0273	0.0334	0.00483226	0
	Number of batches = 5	BetaQN	0.0235	0.0242	0.0233	0.00217602	1
	Number of simulated probes = 0	BAQN	0.0214	0.0214	0.0214	0.00317733	3
Breast
Dataset	Specification	Normalization Method	Median of probe SDs across samples	Median of type-1 probe SDs across samples	Median of type-2 probe SDs across samples	dmrse Number of iDMRs = 87	Score
0.1_large_data_raw_batch_corrected.csv	Number of probes = 40779	Raw	0.0249	0.0156	0.0276	0.00234206	0
	Number of samples = 432	BMIQ	0.0227	0.0156	0.026	0.00241891	0
	Number of batches = 5	BetaQN	0.0229	0.015	0.0257	0.00225783	1
	Number of simulated probes = 13494	BAQN	0.0225	0.0227	0.0224	0.00223053	3
Dataset	Specification	Normalization Method	Median of probe SDs across samples	Median of type-1 probe SDs across samples	Median of type-2 probe SDs across samples	dmrse Number of iDMRs = 87	Score
0.1_large_data_raw_batch_not_corrected.csv	Number of probes = 40779	Raw	0.0455	0.0239	0.0503	0.00234206	0
	Number of samples = 432	BMIQ	0.0302	0.0238	0.0331	0.0014706	1
	Number of batches = 5	BetaQN	0.0281	0.0241	0.0294	0.00121752	1
	Number of simulated probes = 13494	BAQN	0.0262	0.0265	0.0262	0.00122792	2
Dataset	Specification	Normalization Method	Median of probe SDs across samples	Median of type-1 probe SDs across samples	Median of type-2 probe SDs across samples	dmrse Number of iDMRs = 87	Score
0.2_large_data_raw_batch_corrected.csv	Number of probes = 40779	Raw	0.0226	0.0139	0.0252	0.00234206	0
	Number of samples = 432	BMIQ	0.0204	0.0139	0.0233	0.0024262	0
	Number of batches = 5	BetaQN	0.0197	0.0136	0.0217	0.00213353	1
	Number of simulated probes = 6982	BAQN	0.0193	0.0196	0.0192	0.00210027	3
Dataset	Specification	Normalization Method	Median of probe SDs across samples	Median of type-1 probe SDs across samples	Median of type-2 probe SDs across samples	dmrse Number of iDMRs = 87	Score
0.2_large_data_raw_batch_not_corrected.csv	Number of probes = 40779	Raw	0.0436	0.0225	0.048	0.00234206	0
	Number of samples = 432	BMIQ	0.0277	0.0225	0.03	0.00141911	0
	Number of batches = 5	BetaQN	0.0245	0.0224	0.0252	0.000982689	2
	Number of simulated probes = 6982	BAQN	0.0228	0.0229	0.0228	0.00099116	2
Dataset	Specification	Normalization Method	Median of probe SDs across samples	Median of type-1 probe SDs across samples	Median of type-2 probe SDs across samples	dmrse Number of iDMRs = 87	Score
0.4_large_data_raw_batch_corrected.csv	Number of probes = 40779	Raw	0.0217	0.0134	0.024	0.00234206	0
	Number of samples = 432	BMIQ	0.0193	0.0134	0.0219	0.00247912	0
	Number of batches = 5	BetaQN	0.0182	0.0131	0.0197	0.00203793	1
	Number of simulated probes = 2489	BAQN	0.0179	0.0182	0.0178	0.00201051	3
Dataset	Specification	Normalization Method	Median of probe SDs across samples	Median of type-1 probe SDs across samples	Median of type-2 probe SDs across samples	dmrse Number of iDMRs = 87	Score
0.4_large_data_raw_batch_not_corrected.csv	Number of probes = 40779	Raw	0.0423	0.0218	0.0466	0.00234206	0
	Number of samples = 432	BMIQ	0.0265	0.0218	0.0283	0.00137093	0
	Number of batches = 5	BetaQN	0.0227	0.0217	0.0229	0.000744308	1
	Number of simulated probes = 2489	BAQN	0.0211	0.0214	0.021	0.000784405	3
Dataset	Specification	Normalization Method	Median of probe SDs across samples	Median of type-1 probe SDs across samples	Median of type-2 probe SDs across samples	dmrse Number of iDMRs = 87	Score
0.1_small_data_raw_batch_corrected.csv	Number of probes = 40779	Raw	0.0211	0.0137	0.0233	0.010675	1
	Number of samples = 32	BMIQ	0.0195	0.0137	0.0222	0.011072	1
	Number of batches = 5	BetaQN	0.02	0.0129	0.0224	0.0110131	1
	Number of simulated probes = 13494	BAQN	0.0196	0.0199	0.0196	0.0108933	1
Dataset	Specification	Normalization Method	Median of probe SDs across samples	Median of type-1 probe SDs across samples	Median of type-2 probe SDs across samples	dmrse Number of iDMRs = 87	Score
0.1_small_data_raw_batch_not_corrected.csv	Number of probes = 40779	Raw	0.0565	0.03	0.0621	0.010675	0
	Number of samples = 32	BMIQ	0.0366	0.03	0.0392	0.0058803	0
	Number of batches = 5	BetaQN	0.0296	0.0275	0.0302	0.00424425	2
	Number of simulated probes = 13494	BAQN	0.0272	0.0275	0.0272	0.00455089	3
Dataset	Specification	Normalization Method	Median of probe SDs across samples	Median of type-1 probe SDs across samples	Median of type-2 probe SDs across samples	dmrse Number of iDMRs = 87	Score
0.2_small_data_raw_batch_corrected.csv	Number of probes = 40779	Raw	0.0189	0.0119	0.0209	0.010675	0
	Number of samples = 32	BMIQ	0.0172	0.0119	0.0196	0.0110586	0
	Number of batches = 5	BetaQN	0.0167	0.0114	0.0184	0.010624	1
	Number of simulated probes = 6982	BAQN	0.0165	0.0167	0.0164	0.0104888	3
Dataset	Specification	Normalization Method	Median of probe SDs across samples	Median of type-1 probe SDs across samples	Median of type-2 probe SDs across samples	dmrse Number of iDMRs = 87	Score
0.2_small_data_raw_batch_not_corrected.csv	Number of probes = 40779	Raw	0.0547	0.0285	0.0599	0.010675	0
	Number of samples = 32	BMIQ	0.0339	0.0285	0.0358	0.00539928	0
	Number of batches = 5	BetaQN	0.0259	0.0256	0.0259	0.00329338	1
	Number of simulated probes = 6982	BAQN	0.0235	0.0237	0.0234	0.00373674	3
Dataset	Specification	Normalization Method	Median of probe SDs across samples	Median of type-1 probe SDs across samples	Median of type-2 probe SDs across samples	dmrse Number of iDMRs = 87	Score
0.4_small_data_raw_batch_corrected.csv	Number of probes = 40779	Raw	0.018	0.0114	0.0197	0.010675	0
	Number of samples = 32	BMIQ	0.0162	0.0114	0.0183	0.0113536	0
	Number of batches = 5	BetaQN	0.0154	0.011	0.0166	0.0103207	1
	Number of simulated probes = 2489	BAQN	0.0152	0.0154	0.0151	0.0102015	3
Dataset	Specification	Normalization Method	Median of probe SDs across samples	Median of type-1 probe SDs across samples	Median of type-2 probe SDs across samples	dmrse Number of iDMRs = 87	Score
0.4_small_data_raw_batch_not_corrected.csv	Number of probes = 40779	Raw	0.0532	0.0276	0.0584	0.010675	0
	Number of samples = 32	BMIQ	0.0322	0.0276	0.0339	0.00500381	0
	Number of batches = 5	BetaQN	0.0239	0.0247	0.0236	0.00228698	1
	Number of simulated probes = 2489	BAQN	0.0217	0.0218	0.0217	0.00311387	3
