# Supplementary material for: A novel approach toward optimal workflow selection for DNA methylation biomarker discovery
Source: BMC Bioinformatics. 2024 Jan 23;25:37. doi: 10.1186/s12859-024-05658-0 (PMC10804576; doi:10.1186/s12859-024-05658-0)
Supplement: Supplementary file 2 — Additional file 2. Table S2. Results from evaluating different pipelines in analyzing all simulation scenarios for DMP finding. [file 12859_2024_5658_MOESM2_ESM.xlsx]

## Sheet: Legend
Results from evaluating different pipelines in analyzing all simulation scenarios. The tables are the evaluation metrics (precision, recall, accuracy, and F1-score) calculated to assess the DMP finding pipelines in all 12 scenarios.

## Sheet: small
Comparison_Scenario	Normalization	BatchEffectCorrected	DMR_Method	TP	TN	FP	FN	Precision	Recall	F1
Small_Breast_0.1	Raw	YES	DMRcate	10462	27089	233	3015	0.978214	0.776286	0.86563
	Raw	YES	minfi	10528	26970	352	2949	0.967647	0.781183	0.864474
	Raw	YES	ChAMP	10416	27106	216	3061	0.979684	0.772872	0.864076
	Raw	YES	Cohcap	10302	27092	230	3175	0.978162	0.764413	0.858178
	Raw	NO	DMRcate	8298	27310	12	5179	0.998556	0.615716	0.761739
	Raw	NO	minfi	7918	27310	12	5559	0.998487	0.587519	0.739758
	Raw	NO	Cohcap	7889	27310	12	5588	0.998481	0.585368	0.738048
	Raw	NO	ChAMP	7867	27310	12	5610	0.998477	0.583735	0.736748
	BAQN	NO	DMRcate	9215	21848	5541	4262	0.624492	0.683758	0.652782
	BAQN	NO	ChAMP	8951	21957	5432	4526	0.622332	0.664169	0.64257
	BAQN	NO	Cohcap	8876	21918	5471	4601	0.618666	0.658604	0.63801
	BAQN	NO	minfi	9789	19389	8000	3688	0.550284	0.726349	0.626175
	BAQN	YES	DMRcate	10457	17247	10142	3020	0.507646	0.775915	0.613746
	BAQN	YES	ChAMP	10339	17427	9962	3138	0.509285	0.767159	0.612174
	BAQN	YES	Cohcap	10294	17311	10078	3183	0.505301	0.76382	0.608231
	BAQN	YES	minfi	11217	13098	14291	2260	0.439744	0.832307	0.575452
Small_Breast_0.2	Raw	YES	DMRcate	5142	33672	156	1829	0.970555	0.737627	0.83821
	Raw	YES	ChAMP	5100	33690	138	1871	0.973654	0.731602	0.835449
	Raw	YES	minfi	5080	33650	178	1891	0.966147	0.728733	0.830812
	Raw	YES	Cohcap	5039	33684	144	1932	0.972217	0.722852	0.829192
	BAQN	NO	DMRcate	4630	32856	1039	1039	0.816723	0.816723	0.816723
	BAQN	NO	Cohcap	4464	32848	1047	1047	0.810016	0.810016	0.810016
	BAQN	NO	ChAMP	4538	32806	1089	1089	0.806469	0.806469	0.806469
	BAQN	NO	minfi	4579	32652	1243	1243	0.786499	0.786499	0.786499
	Raw	NO	DMRcate	4081	33821	7	2890	0.998288	0.585425	0.738041
	Raw	NO	ChAMP	3934	33821	7	3037	0.998224	0.564338	0.721041
	Raw	NO	minfi	3925	33821	7	3046	0.99822	0.563047	0.719985
	Raw	NO	Cohcap	3907	33821	7	3064	0.998212	0.560465	0.717869
	BAQN	YES	ChAMP	5190	30734	3161	1781	0.621482	0.744513	0.677457
	BAQN	YES	DMRcate	5255	29803	4092	1716	0.562212	0.753837	0.644074
	BAQN	YES	Cohcap	5117	29945	3950	1854	0.564354	0.734041	0.638109
	BAQN	YES	minfi	5353	28698	5197	1618	0.507393	0.767896	0.611038
Small_Breast_0.4	Raw	YES	DMRcate	1603	38243	47	886	0.971515	0.644034	0.774583
	Raw	YES	ChAMP	1581	38251	39	908	0.975926	0.635195	0.76953
	Raw	YES	minfi	1558	38248	42	931	0.97375	0.625954	0.762045
	Raw	YES	Cohcap	1545	38253	37	944	0.976612	0.620731	0.759027
	BAQN	YES	DMRcate	1627	38037	340	862	0.827148	0.653676	0.730251
	BAQN	NO	DMRcate	1427	38352	25	1062	0.982782	0.573323	0.724182
	BAQN	YES	ChAMP	1600	38015	362	889	0.815494	0.642828	0.71894
	BAQN	NO	ChAMP	1413	38347	30	1076	0.97921	0.567698	0.718718
	BAQN	NO	minfi	1388	38348	29	1101	0.979534	0.557654	0.710701
	BAQN	YES	Cohcap	1559	38036	341	930	0.820526	0.626356	0.710412
	BAQN	YES	minfi	1594	37972	405	895	0.797399	0.640418	0.710339
	BAQN	NO	Cohcap	1369	38349	28	1120	0.979957	0.55002	0.704581
	Raw	NO	DMRcate	1261	38290	0	1228	1	0.506629	0.672533
	Raw	NO	ChAMP	1249	38290	0	1240	1	0.501808	0.668272
	Raw	NO	minfi	1234	38290	0	1255	1	0.495781	0.662906
	Raw	NO	Cohcap	1222	38290	0	1267	1	0.49096	0.658583
Small_CD8_0.1	Raw	YES	minfi	9032	26948	272	4445	0.970765	0.670179	0.792941	0.669697
	Raw	YES	DMRcate	8971	27033	187	4506	0.979581	0.665653	0.792666	18.403
	Raw	YES	ChAMP	8904	27046	174	4573	0.980833	0.660681	0.789537
	Raw	YES	Cohcap	8775	27029	191	4702	0.978697	0.651109	0.781981
	BAQN	YES	DMRcate	9070	22305	5003	4407	0.644497	0.672998	0.658439
	BAQN	YES	ChAMP	8927	22429	4879	4550	0.646603	0.662388	0.6544
	BAQN	NO	DMRcate	7540	25211	2097	5937	0.782401	0.559472	0.652418
	BAQN	NO	minfi	7807	24571	2737	5670	0.740421	0.579283	0.650015
	BAQN	NO	ChAMP	7339	25294	2014	6138	0.784668	0.544557	0.642926
	BAQN	YES	minfi	9591	20372	6936	3886	0.580323	0.711657	0.639315
	BAQN	YES	Cohcap	8838	21927	5381	4639	0.621563	0.655784	0.638215
	BAQN	NO	Cohcap	7227	24788	2520	6250	0.741459	0.536247	0.622373
	Raw	NO	DMRcate	6003	27220	0	7474	1	0.445426	0.616324
	Raw	NO	minfi	5719	27220	0	7758	1	0.424353	0.595853
	Raw	NO	ChAMP	5698	27220	0	7779	1	0.422794	0.594316
	Raw	NO	Cohcap	5686	27220	0	7791	1	0.421904	0.593435
Small_CD8_0.2	Raw	YES	DMRcate	4403	33605	121	2568	0.973254	0.631617	0.766072
	Raw	YES	ChAMP	4354	33623	103	2617	0.97689	0.624588	0.761988
	Raw	YES	minfi	4329	33591	135	2642	0.969758	0.621001	0.757149
	Raw	YES	Cohcap	4264	33613	113	2707	0.974183	0.611677	0.751498
	BAQN	NO	DMRcate	3804	32908	906	3167	0.807643	0.545689	0.651314
	BAQN	NO	ChAMP	3743	32869	945	3228	0.798422	0.536939	0.642079
	BAQN	NO	minfi	3735	32839	975	3236	0.792994	0.535791	0.6395
	BAQN	YES	DMRcate	4503	31055	2759	2468	0.620077	0.645962	0.632755
	BAQN	NO	Cohcap	3638	32918	896	3333	0.802382	0.521876	0.632421
	BAQN	YES	ChAMP	4455	31081	2733	2516	0.619783	0.639076	0.629282
	BAQN	YES	Cohcap	4371	31149	2665	2600	0.621234	0.627026	0.624117
	BAQN	YES	minfi	4539	30640	3174	2432	0.588487	0.651126	0.618224
	Raw	NO	DMRcate	3054	33726	0	3917	1	0.438101	0.609277
	Raw	NO	ChAMP	2992	33726	0	3979	1	0.429207	0.600622
	Raw	NO	minfi	2964	33726	0	4007	1	0.42519	0.596678
	Raw	NO	Cohcap	2938	33726	0	4033	1	0.42146	0.592996
Small_CD8_0.4	Raw	YES	DMRcate	1365	38171	38	1123	0.972915	0.548633	0.701619
	Raw	YES	ChAMP	1340	38174	35	1148	0.974545	0.538585	0.693761
	Raw	YES	minfi	1318	38173	36	1170	0.973412	0.529743	0.686101
	Raw	YES	Cohcap	1294	38174	35	1194	0.973664	0.520096	0.678019
	BAQN	NO	DMRcate	1119	38589	51	1369	0.95641	0.449759	0.61181
	BAQN	NO	ChAMP	1112	38557	83	1376	0.930544	0.446945	0.603856
	BAQN	NO	minfi	1082	38569	71	1406	0.938422	0.434887	0.594342
	BAQN	YES	DMRcate	1374	37864	776	1114	0.63907	0.552251	0.592497
	BAQN	NO	Cohcap	1064	38578	62	1424	0.944938	0.427653	0.588821
	BAQN	YES	ChAMP	1346	37805	835	1142	0.617148	0.540997	0.576569
	BAQN	YES	Cohcap	1311	37851	789	1177	0.624286	0.526929	0.571491
	BAQN	YES	minfi	1345	37736	904	1143	0.598044	0.540595	0.56787
	Raw	NO	DMRcate	976	38209	0	1512	1	0.392283	0.56351
	Raw	NO	ChAMP	953	38209	0	1535	1	0.383039	0.553909
	Raw	NO	minfi	933	38209	0	1555	1	0.375	0.545455
	Raw	NO	Cohcap	922	38209	0	1566	1	0.370579	0.540762

## Sheet: large
Comparison_Scenario	Normalization	BatchEffectCorrected	DMR_Method	TP	TN	FP	FN	Precision	Recall	F1
Large_Breast_0.1	Raw	NO	DMRcate	12230	27172	150	1247	0.987884	0.907472	0.945972
	Raw	NO	Cohcap	12111	27173	149	1366	0.987847	0.898642	0.941135
	Raw	NO	ChAMP	12110	27174	148	1367	0.987926	0.898568	0.941131
	Raw	NO	minfi	12111	27172	150	1366	0.987766	0.898642	0.941099
	Raw	YES	DMRcate	12592	26492	830	885	0.938161	0.934333	0.936243
	Raw	YES	ChAMP	12546	26515	807	931	0.939564	0.930919	0.935222
	Raw	YES	Cohcap	12546	26510	812	931	0.939212	0.930919	0.935048
	Raw	YES	minfi	12622	26050	1272	855	0.90845	0.936559	0.92229
	BAQN	NO	DMRcate	12627	6476	20913	850	0.376476	0.93693	0.537125
	BAQN	NO	Cohcap	12551	6670	20719	926	0.377247	0.93129	0.536976
	BAQN	NO	ChAMP	12551	6667	20722	926	0.377213	0.93129	0.536941
	BAQN	YES	DMRcate	12687	5619	21770	790	0.368198	0.941382	0.529353
	BAQN	YES	Cohcap	12637	5690	21699	840	0.368039	0.937672	0.528601
	BAQN	YES	ChAMP	12638	5685	21704	839	0.368004	0.937746	0.528577
	BAQN	YES	minfi	12662	5460	21929	815	0.366049	0.939527	0.526837
	BAQN	NO	minfi	12111	6394	20995	1366	0.365825	0.898642	0.519975
Large_Breast_0.2	Raw	NO	DMRcate	6259	33738	90	712	0.985825	0.897863	0.93979
	Raw	NO	ChAMP	6191	33734	94	780	0.985044	0.888108	0.934068
	Raw	NO	Cohcap	6188	33734	94	783	0.985037	0.887678	0.933826
	Raw	NO	minfi	6187	33734	94	784	0.985034	0.887534	0.933746
	Raw	YES	DMRcate	6426	33212	616	545	0.912525	0.921819	0.917148
	Raw	YES	ChAMP	6389	33236	592	582	0.915198	0.916511	0.915854
	Raw	YES	Cohcap	6387	33227	601	584	0.913995	0.916224	0.915109
	Raw	YES	minfi	6418	33049	779	553	0.89176	0.920671	0.905985
	BAQN	NO	ChAMP	6464	19795	14100	507	0.314336	0.92727	0.469512
	BAQN	NO	Cohcap	6464	19791	14104	507	0.314275	0.92727	0.469443
	BAQN	NO	DMRcate	6501	19464	14431	470	0.310577	0.932578	0.465971
	BAQN	NO	minfi	6522	18030	15865	449	0.29133	0.93559	0.444308
	BAQN	YES	ChAMP	6515	17946	15949	456	0.29002	0.934586	0.44267
	BAQN	YES	Cohcap	6515	17942	15953	456	0.289968	0.934586	0.44261
	BAQN	YES	DMRcate	6543	17791	16104	428	0.288912	0.938603	0.441826
	BAQN	YES	minfi	6562	16475	17420	409	0.273622	0.941328	0.423998
Large_Breast_0.4	Raw	NO	DMRcate	2171	38255	35	318	0.984134	0.872238	0.924814
	Raw	NO	ChAMP	2137	38251	39	352	0.982077	0.858578	0.916184
	Raw	NO	Cohcap	2137	38251	39	352	0.982077	0.858578	0.916184
	Raw	NO	minfi	2137	38250	40	352	0.981626	0.858578	0.915988
	Raw	YES	DMRcate	2213	38000	290	276	0.884139	0.889112	0.886619
	Raw	YES	ChAMP	2201	37996	294	288	0.882164	0.884291	0.883226
	Raw	YES	Cohcap	2200	37994	296	289	0.88141	0.883889	0.882648
	Raw	YES	minfi	2204	37959	331	285	0.869428	0.885496	0.877389
	BAQN	NO	Cohcap	2200	35947	2430	289	0.475162	0.883889	0.618064
	BAQN	NO	ChAMP	2200	35941	2436	289	0.474547	0.883889	0.617544
	BAQN	NO	DMRcate	2234	35849	2528	255	0.469131	0.897549	0.616191
	BAQN	NO	minfi	2214	35689	2688	275	0.451652	0.889514	0.599107
	BAQN	YES	DMRcate	2259	34499	3878	230	0.368095	0.907593	0.523765
	BAQN	YES	Cohcap	2228	34547	3830	261	0.367778	0.895139	0.521353
	BAQN	YES	ChAMP	2228	34535	3842	261	0.367051	0.895139	0.520622
	BAQN	YES	minfi	2251	34080	4297	238	0.343769	0.904379	0.498174
Large_CD8_0.1	Raw	YES	DMRcate	11973	26438	782	1504	0.938691	0.888402	0.912855
	Raw	YES	ChAMP	11947	26459	761	1530	0.940116	0.886473	0.912507
	Raw	YES	Cohcap	11946	26451	769	1531	0.93952	0.886399	0.912187
	Raw	NO	DMRcate	11403	27095	125	2074	0.989157	0.846108	0.912058
	Raw	NO	ChAMP	11282	27095	125	2195	0.989042	0.83713	0.906767
	Raw	NO	Cohcap	11283	27093	127	2194	0.988869	0.837204	0.906738
	Raw	NO	minfi	11282	27093	127	2195	0.988868	0.83713	0.906695
	Raw	YES	minfi	12059	26020	1200	1418	0.909495	0.894784	0.90208
	BAQN	NO	ChAMP	12038	12253	15055	1439	0.444321	0.893226	0.593443
	BAQN	NO	Cohcap	12036	12246	15062	1441	0.444166	0.893077	0.593272
	BAQN	NO	DMRcate	12063	12136	15172	1414	0.442923	0.895081	0.592602
	BAQN	NO	minfi	12141	11374	15934	1336	0.432449	0.900868	0.584376
	BAQN	YES	ChAMP	12194	10830	16478	1283	0.425293	0.904801	0.578614
	BAQN	YES	Cohcap	12192	10827	16481	1285	0.425208	0.904652	0.578505
	BAQN	YES	DMRcate	12212	10739	16569	1265	0.424308	0.906136	0.577973
	BAQN	YES	minfi	12279	10186	17122	1198	0.417639	0.911108	0.572741
Large_CD8_0.2	Raw	NO	DMRcate	5839	33655	71	1132	0.987986	0.837613	0.906607
	Raw	NO	Cohcap	5790	33652	74	1181	0.987381	0.830584	0.90222
	Raw	NO	minfi	5790	33651	75	1181	0.987212	0.830584	0.90215
	Raw	NO	ChAMP	5791	33647	79	1180	0.986542	0.830727	0.901955
	Raw	YES	ChAMP	6090	33169	557	881	0.916203	0.873619	0.894404
	Raw	YES	Cohcap	6090	33167	559	881	0.915927	0.873619	0.894273
	Raw	YES	DMRcate	6097	33141	585	874	0.912451	0.874623	0.893137
	Raw	YES	minfi	6117	32989	737	854	0.892472	0.877492	0.884919
	BAQN	NO	DMRcate	6141	25273	8541	830	0.418267	0.880935	0.567219
	BAQN	NO	ChAMP	6126	25242	8572	845	0.416791	0.878784	0.565416
	BAQN	NO	Cohcap	6127	24727	9087	844	0.402721	0.878927	0.552355
	BAQN	YES	DMRcate	6205	23550	10264	766	0.376768	0.890116	0.529437
	BAQN	YES	Cohcap	6196	23551	10263	775	0.376451	0.888825	0.528895
	BAQN	NO	minfi	6257	23158	10656	714	0.369952	0.897576	0.523949
	BAQN	YES	ChAMP	6100	23547	10267	871	0.372701	0.875054	0.522753
	BAQN	YES	minfi	6218	21523	12291	753	0.335945	0.891981	0.488069
Large_CD8_0.4	Raw	NO	DMRcate	2006	38178	31	482	0.984782	0.80627	0.88663
	Raw	NO	ChAMP	1993	38172	37	495	0.981773	0.801045	0.882249
	Raw	NO	minfi	1993	38172	37	495	0.981773	0.801045	0.882249
	Raw	NO	Cohcap	1993	38172	37	495	0.981773	0.801045	0.882249
	Raw	YES	DMRcate	2081	37928	281	407	0.881033	0.836415	0.858144
	Raw	YES	ChAMP	2076	37926	283	412	0.880034	0.834405	0.856612
	Raw	YES	Cohcap	2076	37926	283	412	0.880034	0.834405	0.856612
	Raw	YES	minfi	2081	37881	328	407	0.863844	0.836415	0.849908
	BAQN	NO	DMRcate	2114	34732	3908	374	0.351046	0.849678	0.496827
	BAQN	NO	Cohcap	2091	34665	3975	397	0.344708	0.840434	0.488894
	BAQN	NO	ChAMP	2091	34659	3981	397	0.344368	0.840434	0.488551
	BAQN	NO	minfi	2109	34434	4206	379	0.333967	0.847669	0.479155
	BAQN	YES	DMRcate	2139	33572	5068	349	0.296795	0.859727	0.441258
	BAQN	YES	Cohcap	2121	33505	5135	367	0.29231	0.852492	0.435345
	BAQN	YES	ChAMP	2122	33496	5144	366	0.292045	0.852894	0.435104
	BAQN	YES	minfi	2138	33080	5560	350	0.277734	0.859325	0.419792

## Sheet: performance comparison
Comparison Scenario	Best F1 Score	Average F1 Score	Improvement
Small Size Data / Large Tissue Difference / Large Number of DMPs	0.86563	0.712362	21.5154
Small Size Data / Large Tissue Difference / Medium Number of DMPs	0.83821	0.751312	11.5662
Small Size Data / Large Tissue Difference / Small Number of DMPs	0.774583	0.715975	8.18576
Small Size Data / Small Tissue Difference / Large Number of DMPs	0.792941	0.669697	18.403
Small Size Data / Small Tissue Difference / Medium Number of DMPs	0.766072	0.656623	16.6685
Small Size Data / Small Tissue Difference / Small Number of DMPs	0.701619	0.6044	16.0853
Large Size Data / Large Tissue Difference / Large Number of DMPs	0.945972	0.733908	28.8952
Large Size Data / Large Tissue Difference / Medium Number of DMPs	0.93979	0.687242	36.7481
Large Size Data / Large Tissue Difference / Small Number of DMPs	0.924814	0.732367	26.2774
Large Size Data / Small Tissue Difference / Large Number of DMPs	0.912855	0.746463	22.2906
Large Size Data / Small Tissue Difference / Medium Number of DMPs	0.906607	0.71611	26.6016
Large Size Data / Small Tissue Difference / Small Number of DMPs	0.88663	0.664974	33.3331
