# Supplementary material for: A novel approach toward optimal workflow selection for DNA methylation biomarker discovery
Source: BMC Bioinformatics. 2024 Jan 23;25:37. doi: 10.1186/s12859-024-05658-0 (PMC10804576; doi:10.1186/s12859-024-05658-0)
Supplement: Supplementary file 3 — Additional file 3. Table S3. Results from evaluating different pipelines in analyzing all simulation scenarios for DMR finding. [file 12859_2024_5658_MOESM3_ESM.xlsx]

## Sheet: Legend
Results from evaluating different pipelines in analyzing all simulation scenarios. The tables are the evaluation metrics (precision, recall, accuracy, and F1-score) calculated to assess the DMR finding pipelines in all 12 scenarios.

## Sheet: Large Datasets
Comparison_Scenario	Normalization	BatchEffectCorrected	DMR_Method	TP	FP	FN	Precision	Recall	F1
Large_Breast_0.1	Raw	NO	ipdmr	3865	526	302	0.88021	0.927526	0.903248
	Raw	NO	combp	3607	341	560	0.913627	0.865611	0.888971
	Raw	YES	ipdmr	3940	952	227	0.805397	0.945524	0.869853
	Raw	YES	combp	3761	745	406	0.834665	0.902568	0.867289
	BAQN	NO	DMRcate	3913	1993	254	0.662547	0.939045	0.776928
	BAQN	YES	DMRcate	3924	2087	243	0.652803	0.941685	0.771075
	Raw	YES	DMRcate	2501	268	1666	0.903214	0.600192	0.721165
	Raw	NO	DMRcate	2311	223	1856	0.911997	0.554596	0.689748
	Raw	NO	seqlm	1704	526	2463	0.764126	0.408927	0.53275
	Raw	YES	seqlm	1616	871	2551	0.649779	0.387809	0.485723
	BAQN	NO	ipdmr	3951	10272	216	0.277789	0.948164	0.42969
	BAQN	YES	ipdmr	3954	10420	213	0.27508	0.948884	0.426514
	BAQN	NO	combp	3865	10328	302	0.272317	0.927526	0.421024
	BAQN	YES	combp	3878	10471	289	0.270263	0.930646	0.418881
	Raw	YES	Cohcap	1184	753	2983	0.611255	0.284137	0.387942
	Raw	NO	Cohcap	1166	778	3001	0.599794	0.279818	0.381607
	BAQN	NO	Cohcap	1061	1030	3106	0.507413	0.25462	0.339086
	BAQN	YES	Cohcap	1059	1042	3108	0.504046	0.25414	0.337907
	Raw	NO	BumpHunter	546	55	3621	0.908486	0.13103	0.229027
	Raw	YES	BumpHunter	545	53	3622	0.911371	0.13079	0.228751
	BAQN	YES	BumpHunter	484	131	3683	0.786992	0.116151	0.202426
	BAQN	NO	BumpHunter	477	130	3690	0.785832	0.114471	0.199832
	BAQN	NO	seqlm	1531	15249	2636	0.0912396	0.367411	0.146178
	BAQN	YES	seqlm	1526	15549	2641	0.0893704	0.366211	0.143678
	BAQN	YES	ProbeLasso	106	34	4061	0.757143	0.025438	0.0492222
	BAQN	NO	ProbeLasso	104	31	4063	0.77037	0.024958	0.0483496
	Raw	YES	ProbeLasso	52	3	4115	0.945455	0.012479	0.0246329
	Raw	NO	ProbeLasso	45	2	4122	0.957447	0.0107991	0.0213574
Large_Breast_0.2	Raw	NO	ipdmr	2119	455	178	0.823232	0.922508	0.870047
	Raw	NO	combp	1946	270	351	0.878159	0.847192	0.862398
	Raw	YES	combp	2038	564	259	0.783244	0.887244	0.832007
	Raw	YES	ipdmr	2155	912	142	0.702641	0.93818	0.803505
	BAQN	NO	DMRcate	2099	1657	198	0.558839	0.913801	0.69354
	BAQN	YES	DMRcate	2102	1865	195	0.529871	0.915107	0.671137
	Raw	YES	DMRcate	1239	261	1058	0.826	0.539399	0.65262
	Raw	NO	DMRcate	1138	238	1159	0.827035	0.495429	0.619657
	Raw	NO	seqlm	883	252	1414	0.777974	0.384414	0.514569
	Raw	YES	seqlm	843	555	1454	0.603004	0.367	0.456292
	BAQN	NO	ipdmr	2169	7996	128	0.213379	0.944275	0.348098
	BAQN	NO	combp	2115	7988	182	0.209344	0.920766	0.341129
	BAQN	YES	ipdmr	2172	8451	125	0.204462	0.945581	0.336223
	BAQN	YES	combp	2127	8527	170	0.199643	0.92599	0.328469
	Raw	NO	Cohcap	644	1264	1653	0.337526	0.280366	0.306302
	Raw	YES	Cohcap	631	1231	1666	0.338883	0.274706	0.303438
	BAQN	NO	Cohcap	625	1391	1672	0.31002	0.272094	0.289821
	BAQN	YES	Cohcap	625	1438	1672	0.302957	0.272094	0.286697
	Raw	NO	BumpHunter	226	35	2071	0.8659	0.0983892	0.176701
	BAQN	NO	BumpHunter	224	42	2073	0.842105	0.0975185	0.174795
	BAQN	YES	BumpHunter	223	38	2074	0.854406	0.0970832	0.174355
	Raw	YES	BumpHunter	216	30	2081	0.878049	0.0940357	0.169878
	BAQN	NO	seqlm	818	11048	1479	0.0689365	0.356117	0.115512
	BAQN	YES	seqlm	800	11904	1497	0.0629723	0.34828	0.10666
	BAQN	YES	ProbeLasso	54	22	2243	0.710526	0.0235089	0.045512
	BAQN	NO	ProbeLasso	47	17	2250	0.734375	0.0204615	0.0398136
	Raw	YES	ProbeLasso	21	2	2276	0.913043	0.00914236	0.0181034
	Raw	NO	ProbeLasso	20	2	2277	0.909091	0.00870701	0.0172488
Large_Breast_0.4	Raw	NO	ipdmr	735	220	78	0.769634	0.904059	0.831448
	Raw	NO	combp	661	132	152	0.833544	0.813038	0.823163
	Raw	YES	combp	690	272	123	0.717256	0.848708	0.777465
	BAQN	NO	DMRcate	660	316	153	0.67623	0.811808	0.737842
	Raw	YES	ipdmr	746	507	67	0.595371	0.917589	0.722168
	BAQN	YES	DMRcate	724	510	89	0.58671	0.890529	0.707377
	Raw	YES	DMRcate	397	147	416	0.729779	0.488315	0.585114
	Raw	NO	seqlm	365	79	448	0.822072	0.448954	0.580748
	Raw	NO	DMRcate	353	130	460	0.730849	0.434194	0.544753
	Raw	YES	seqlm	351	221	462	0.613636	0.431734	0.506859
	BAQN	NO	combp	701	1670	112	0.295656	0.862239	0.440327
	BAQN	NO	ipdmr	751	2236	62	0.251423	0.923739	0.395263
	BAQN	YES	combp	713	2495	100	0.222257	0.876999	0.354638
	BAQN	YES	ipdmr	758	3251	55	0.189075	0.932349	0.314392
	BAQN	NO	Cohcap	291	1276	522	0.185705	0.357934	0.244538
	BAQN	YES	Cohcap	292	1294	521	0.184111	0.359164	0.243435
	Raw	NO	Cohcap	297	1586	516	0.157727	0.365314	0.220326
	Raw	YES	Cohcap	289	1544	524	0.157665	0.355474	0.218443
	BAQN	NO	seqlm	345	2234	468	0.133773	0.424354	0.20342
	BAQN	YES	BumpHunter	87	12	726	0.878788	0.107011	0.190789
	Raw	YES	BumpHunter	86	11	727	0.886598	0.105781	0.189011
	Raw	NO	BumpHunter	83	9	730	0.902174	0.102091	0.183425
	BAQN	NO	BumpHunter	83	10	730	0.892473	0.102091	0.183223
	BAQN	YES	seqlm	350	3422	463	0.092789	0.430504	0.152672
	BAQN	YES	ProbeLasso	7	2	806	0.777778	0.00861009	0.0170316
	BAQN	NO	ProbeLasso	6	1	807	0.857143	0.00738007	0.0146341
	Raw	YES	ProbeLasso	5	0	808	1	0.00615006	0.0122249
	Raw	NO	ProbeLasso	5	0	808	1	0.00615006	0.0122249
Large_CD8_0.1	Raw	NO	ipdmr	3768	473	399	0.88847	0.904248	0.896289
	Raw	NO	combp	3459	315	708	0.916534	0.830094	0.871175
	Raw	YES	ipdmr	3871	909	296	0.809833	0.928966	0.865318
	Raw	YES	combp	3677	721	490	0.836062	0.882409	0.858611
	BAQN	NO	DMRcate	3774	1295	393	0.744526	0.905688	0.817237
	BAQN	YES	DMRcate	3822	1466	345	0.722769	0.917207	0.808461
	Raw	YES	DMRcate	2335	248	1832	0.903988	0.560355	0.691852
	Raw	NO	DMRcate	2086	226	2081	0.902249	0.5006	0.643927
	BAQN	NO	ipdmr	3922	7536	245	0.342294	0.941205	0.502016
	Raw	NO	seqlm	1580	606	2587	0.722781	0.37917	0.497403
	BAQN	NO	combp	3799	7622	368	0.332633	0.911687	0.487426
	BAQN	YES	ipdmr	3927	8144	240	0.325325	0.942405	0.48368
	BAQN	YES	combp	3832	8208	335	0.318272	0.919606	0.472882
	Raw	YES	seqlm	1513	972	2654	0.608853	0.363091	0.454901
	BAQN	NO	Cohcap	1124	584	3043	0.65808	0.269738	0.382638
	BAQN	YES	Cohcap	1117	592	3050	0.653599	0.268059	0.380191
	Raw	YES	Cohcap	1147	763	3020	0.600524	0.275258	0.377489
	Raw	NO	Cohcap	1132	783	3035	0.591123	0.271658	0.372246
	Raw	NO	BumpHunter	425	35	3742	0.923913	0.101992	0.183704
	Raw	YES	BumpHunter	406	40	3761	0.910314	0.0974322	0.176024
	BAQN	NO	seqlm	1502	11553	2665	0.115052	0.360451	0.174428
	BAQN	YES	BumpHunter	403	61	3764	0.868534	0.0967123	0.174044
	BAQN	NO	BumpHunter	393	62	3774	0.863736	0.0943125	0.170056
	BAQN	YES	seqlm	1490	12416	2677	0.107148	0.357571	0.164887
	BAQN	YES	ProbeLasso	84	22	4083	0.792453	0.0201584	0.0393166
	BAQN	NO	ProbeLasso	77	18	4090	0.810526	0.0184785	0.0361333
	Raw	YES	ProbeLasso	47	2	4120	0.959184	0.0112791	0.022296
	Raw	NO	ProbeLasso	39	1	4128	0.975	0.00935925	0.0185405
Large_CD8_0.2	Raw	NO	ipdmr	2057	403	240	0.836179	0.895516	0.864831
	Raw	NO	combp	1842	246	455	0.882184	0.801916	0.840137
	Raw	YES	combp	1971	534	326	0.786826	0.858076	0.820908
	Raw	YES	ipdmr	2111	863	186	0.709818	0.919025	0.800987
	BAQN	NO	DMRcate	1872	942	425	0.665245	0.814976	0.732538
	BAQN	YES	DMRcate	1917	1110	380	0.6333	0.834567	0.720135
	Raw	YES	DMRcate	1157	261	1140	0.815938	0.5037	0.62288
	Raw	NO	DMRcate	1027	212	1270	0.828894	0.447105	0.580882
	Raw	NO	seqlm	846	276	1451	0.754011	0.368306	0.494882
	BAQN	NO	ipdmr	2136	4597	161	0.317243	0.929909	0.47309
	BAQN	NO	combp	2040	4419	257	0.315838	0.888115	0.465966
	BAQN	YES	ipdmr	2147	5328	150	0.287224	0.934697	0.439419
	Raw	YES	seqlm	801	572	1496	0.583394	0.348716	0.436512
	BAQN	YES	combp	2068	5255	229	0.282398	0.900305	0.429938
	Raw	NO	Cohcap	694	1271	1603	0.353181	0.302133	0.325669
	Raw	YES	Cohcap	679	1235	1618	0.354754	0.295603	0.322489
	BAQN	YES	Cohcap	624	949	1673	0.396694	0.271659	0.322481
	BAQN	NO	Cohcap	622	959	1675	0.393422	0.270788	0.320784
	BAQN	NO	seqlm	795	6732	1502	0.10562	0.346104	0.161849
	BAQN	NO	BumpHunter	180	37	2117	0.829493	0.0783631	0.143198
	BAQN	YES	seqlm	779	7837	1518	0.0904132	0.339138	0.142766
	BAQN	YES	BumpHunter	177	38	2120	0.823256	0.077057	0.140924
	Raw	NO	BumpHunter	173	20	2124	0.896373	0.0753156	0.138956
	Raw	YES	BumpHunter	167	24	2130	0.874346	0.0727035	0.134244
	BAQN	YES	ProbeLasso	27	10	2270	0.72973	0.0117545	0.0231362
	BAQN	NO	ProbeLasso	19	7	2278	0.730769	0.00827166	0.0163582
	Raw	YES	ProbeLasso	12	1	2285	0.923077	0.00522421	0.0103896
	Raw	NO	ProbeLasso	10	0	2287	1	0.0043535	0.00866927
Large_CD8_0.4	Raw	NO	ipdmr	717	205	96	0.777657	0.881919	0.826513
	Raw	NO	combp	642	133	171	0.828387	0.789668	0.808564
	Raw	YES	combp	675	284	138	0.703858	0.830258	0.761851
	Raw	YES	ipdmr	737	502	76	0.594835	0.906519	0.718324
	BAQN	NO	DMRcate	682	520	131	0.567388	0.838868	0.676923
	BAQN	YES	DMRcate	687	677	126	0.503666	0.845018	0.631144
	Raw	NO	seqlm	353	80	460	0.815242	0.434194	0.566613
	Raw	YES	DMRcate	366	136	447	0.729084	0.450185	0.556654
	Raw	NO	DMRcate	324	111	489	0.744828	0.398524	0.519231
	Raw	YES	seqlm	336	216	477	0.608696	0.413284	0.492308
	BAQN	NO	combp	694	2183	119	0.241223	0.853629	0.376152
	BAQN	NO	ipdmr	753	2768	60	0.21386	0.926199	0.347485
	BAQN	YES	combp	707	2783	106	0.202579	0.869619	0.328608
	BAQN	YES	ipdmr	759	3287	54	0.187593	0.933579	0.31241
	Raw	YES	Cohcap	299	1550	514	0.161709	0.367774	0.224643
	Raw	NO	Cohcap	298	1599	515	0.15709	0.366544	0.219926
	BAQN	YES	Cohcap	231	1261	582	0.154826	0.284133	0.200434
	BAQN	NO	Cohcap	231	1297	582	0.151178	0.284133	0.197352
	BAQN	NO	BumpHunter	74	15	739	0.831461	0.0910209	0.16408
	BAQN	YES	BumpHunter	72	19	741	0.791209	0.0885609	0.159292
	Raw	YES	BumpHunter	68	12	745	0.85	0.0836408	0.152296
	Raw	NO	BumpHunter	66	12	747	0.846154	0.0811808	0.148148
	BAQN	NO	seqlm	335	3416	478	0.0893095	0.412054	0.146801
	BAQN	YES	seqlm	329	4284	484	0.0713202	0.404674	0.121268
	BAQN	YES	ProbeLasso	5	2	808	0.714286	0.00615006	0.0121951
	BAQN	NO	ProbeLasso	4	0	809	1	0.00492005	0.00979192
	Raw	YES	ProbeLasso	3	0	810	1	0.00369004	0.00735294
	Raw	NO	ProbeLasso	3	0	810	1	0.00369004	0.00735294
Large_No_Sim_0	BAQN	YES	BumpHunter	0	0	0	0	0	0
	BAQN	YES	Cohcap	0	0	0	0	0	0
	BAQN	YES	DMRcate	0	0	0	0	0	0
	BAQN	YES	ProbeLasso	0	0	0	0	0	0
	BAQN	NO	Cohcap	0	0	0	0	0	0
	BAQN	NO	DMRcate	0	0	0	0	0	0
	BAQN	NO	ProbeLasso	0	0	0	0	0	0
	Raw	YES	Cohcap	0	0	0	0	0	0
	Raw	YES	DMRcate	0	0	0	0	0	0
	Raw	YES	ProbeLasso	0	0	0	0	0	0
	Raw	NO	Cohcap	0	0	0	0	0	0
	Raw	NO	DMRcate	0	0	0	0	0	0
	Raw	NO	ProbeLasso	0	0	0	0	0	0
	BAQN	NO	seqlm	0	0	0	0	0	0
	BAQN	NO	BumpHunter	0	1	0	0	0	0
	Raw	YES	BumpHunter	0	1	0	0	0	0
	Raw	NO	BumpHunter	0	1	0	0	0	0
	Raw	YES	seqlm	0	1	0	0	0	0
	Raw	NO	seqlm	0	1	0	0	0	0
	Raw	NO	ipdmr	0	4	0	0	0	0
	BAQN	YES	seqlm	0	4	0	0	0	0
	Raw	NO	combp	0	5	0	0	0	0
	BAQN	NO	ipdmr	0	13	0	0	0	0
	Raw	YES	ipdmr	0	19	0	0	0	0
	BAQN	NO	combp	0	21	0	0	0	0
	BAQN	YES	ipdmr	0	24	0	0	0	0
	Raw	YES	combp	0	29	0	0	0	0
	BAQN	YES	combp	0	35	0	0	0	0

## Sheet: Small Datasets
Comparison_Scenario	Normalization	BatchEffectCorrected	DMR_Method	TP	FP	FN	Precision	Recall	F1
Small_Breast_0.1	Raw	YES	ipdmr	3582	526	585	0.871957	0.859611	0.86574
	Raw	YES	combp	3015	333	1152	0.900538	0.723542	0.802395
	Raw	NO	ipdmr	2923	203	1244	0.935061	0.701464	0.801591
	BAQN	YES	DMRcate	3181	804	986	0.798243	0.763379	0.780422
	BAQN	NO	DMRcate	2596	378	1571	0.872898	0.62299	0.727069
	Raw	YES	seqlm	2395	543	1772	0.81518	0.574754	0.674173
	Raw	YES	DMRcate	2048	190	2119	0.915103	0.491481	0.6395
	Raw	NO	combp	1966	83	2201	0.959492	0.471802	0.632561
	BAQN	NO	ipdmr	3408	3875	759	0.467939	0.817855	0.595284
	Raw	NO	seqlm	1806	231	2361	0.886598	0.433405	0.582205
	Raw	NO	DMRcate	1609	121	2558	0.930058	0.386129	0.545701
	BAQN	NO	combp	2869	3736	1298	0.434368	0.688505	0.532677
	BAQN	YES	ipdmr	3689	6024	478	0.3798	0.885289	0.531556
	BAQN	YES	combp	3410	6144	757	0.356919	0.818335	0.497048
	Raw	NO	Cohcap	1474	525	2693	0.737369	0.353732	0.478106
	Raw	YES	Cohcap	1437	484	2730	0.748048	0.344852	0.472076
	BAQN	NO	seqlm	2229	4182	1938	0.347684	0.534917	0.421441
	BAQN	YES	seqlm	2453	7079	1714	0.257344	0.588673	0.358128
	BAQN	NO	Cohcap	1078	846	3089	0.560291	0.258699	0.353965
	BAQN	YES	Cohcap	1058	909	3109	0.537875	0.2539	0.344963
	Raw	YES	BumpHunter	235	5	3932	0.979167	0.0563955	0.106649
	Raw	NO	BumpHunter	165	4	4002	0.976331	0.0395968	0.076107
	BAQN	YES	BumpHunter	146	4	4021	0.973333	0.0350372	0.0676396
	BAQN	NO	BumpHunter	126	4	4041	0.969231	0.0302376	0.0586456
	BAQN	YES	ProbeLasso	47	8	4120	0.854545	0.0112791	0.0222643
	BAQN	NO	ProbeLasso	33	1	4134	0.970588	0.00791937	0.0157105
	Raw	YES	ProbeLasso	31	0	4136	1	0.0074394	0.0147689
	Raw	NO	ProbeLasso	19	0	4148	1	0.00455964	0.00907788
Small_Breast_0.2	Raw	YES	ipdmr	1898	433	399	0.814243	0.826295	0.820225
	Raw	NO	ipdmr	1546	158	751	0.907277	0.673052	0.772807
	Raw	YES	combp	1482	204	815	0.879004	0.645189	0.744163
	BAQN	YES	DMRcate	1555	420	742	0.787342	0.67697	0.727996
	BAQN	NO	ipdmr	1755	1193	542	0.595319	0.76404	0.669209
	Raw	YES	seqlm	1213	264	1084	0.821259	0.52808	0.642819
	Raw	NO	combp	1035	67	1262	0.939201	0.450588	0.609003
	BAQN	NO	combp	1338	844	959	0.613199	0.582499	0.597455
	BAQN	NO	DMRcate	1049	204	1248	0.837191	0.456683	0.590986
	Raw	YES	DMRcate	995	189	1302	0.840372	0.433174	0.571675
	Raw	NO	seqlm	940	121	1357	0.885957	0.409229	0.559857
	BAQN	NO	seqlm	1161	995	1136	0.538497	0.505442	0.521446
	BAQN	YES	ipdmr	1954	3466	343	0.360517	0.850675	0.506414
	Raw	NO	DMRcate	793	135	1504	0.854526	0.345233	0.491783
	BAQN	YES	combp	1645	2804	652	0.369746	0.716152	0.487696
	Raw	YES	Cohcap	781	786	1516	0.498405	0.340009	0.404244
	Raw	NO	Cohcap	771	850	1526	0.475632	0.335655	0.393568
	BAQN	YES	seqlm	1259	3346	1038	0.273398	0.548106	0.364822
	BAQN	NO	Cohcap	674	916	1623	0.423899	0.293426	0.346797
	BAQN	YES	Cohcap	667	945	1630	0.413772	0.290379	0.341264
	Raw	YES	BumpHunter	103	8	2194	0.927928	0.0448411	0.0855482
	BAQN	YES	BumpHunter	96	10	2201	0.90566	0.0417936	0.0799001
	Raw	NO	BumpHunter	89	7	2208	0.927083	0.0387462	0.0743836
	BAQN	NO	BumpHunter	87	8	2210	0.915789	0.0378755	0.0727425
	BAQN	YES	ProbeLasso	18	3	2279	0.857143	0.00783631	0.0155306
	Raw	YES	ProbeLasso	14	1	2283	0.933333	0.00609491	0.0121107
	BAQN	NO	ProbeLasso	13	3	2284	0.8125	0.00565956	0.0112408
	Raw	NO	ProbeLasso	7	0	2290	1	0.00304745	0.00607639
Small_Breast_0.4	Raw	YES	ipdmr	605	192	208	0.759097	0.744157	0.751553
	BAQN	NO	ipdmr	551	140	262	0.797395	0.677737	0.732713
	Raw	NO	ipdmr	486	76	327	0.864769	0.597786	0.706909
	Raw	YES	combp	465	98	348	0.825933	0.571956	0.675872
	Raw	YES	seqlm	408	54	405	0.883117	0.501845	0.64
	BAQN	YES	ipdmr	610	505	203	0.547085	0.750308	0.63278
	BAQN	NO	combp	396	63	417	0.862745	0.487085	0.622642
	BAQN	NO	seqlm	379	40	434	0.904535	0.466175	0.61526
	BAQN	YES	combp	486	301	327	0.617535	0.597786	0.6075
	BAQN	YES	seqlm	413	245	400	0.62766	0.507995	0.561523
	Raw	NO	combp	316	30	497	0.913295	0.388684	0.545298
	Raw	NO	seqlm	315	34	498	0.902579	0.387454	0.542169
	BAQN	YES	DMRcate	324	112	489	0.743119	0.398524	0.518815
	Raw	YES	DMRcate	279	91	534	0.754054	0.343173	0.471682
	BAQN	NO	DMRcate	246	73	567	0.77116	0.302583	0.434629
	Raw	NO	DMRcate	218	61	595	0.781362	0.268143	0.399267
	Raw	YES	Cohcap	326	1027	487	0.240946	0.400984	0.301016
	Raw	NO	Cohcap	312	1092	501	0.222222	0.383764	0.281461
	BAQN	YES	Cohcap	288	972	525	0.228571	0.354244	0.277858
	BAQN	NO	Cohcap	290	1010	523	0.223077	0.356704	0.274491
	BAQN	YES	BumpHunter	51	4	762	0.927273	0.0627306	0.117512
	Raw	YES	BumpHunter	42	3	771	0.933333	0.0516605	0.0979021
	BAQN	NO	BumpHunter	38	3	775	0.926829	0.0467405	0.088993
	Raw	NO	BumpHunter	34	2	779	0.944444	0.0418204	0.0800942
	BAQN	YES	ProbeLasso	2	0	811	1	0.00246002	0.00490798
	BAQN	NO	ProbeLasso	2	0	811	1	0.00246002	0.00490798
	Raw	YES	ProbeLasso	2	0	811	1	0.00246002	0.00490798
	Raw	NO	ProbeLasso	1	0	812	1	0.00123001	0.002457
Small_CD8_0.1	Raw	YES	ipdmr	3315	456	852	0.879077	0.795536	0.835223
	Raw	YES	combp	2614	287	1553	0.901069	0.62731	0.739672
	BAQN	NO	ipdmr	3071	1587	1096	0.659296	0.736981	0.695977
	Raw	NO	ipdmr	2280	156	1887	0.935961	0.547156	0.690595
	BAQN	YES	DMRcate	2377	407	1790	0.853807	0.570434	0.68393
	BAQN	YES	ipdmr	3484	2930	683	0.543187	0.836093	0.658539
	Raw	YES	seqlm	2046	459	2121	0.816766	0.491001	0.613309
	BAQN	NO	combp	2400	1355	1767	0.639148	0.575954	0.605908
	BAQN	YES	combp	3049	2853	1118	0.516605	0.731701	0.605621
	BAQN	NO	DMRcate	1763	199	2404	0.898573	0.423086	0.575298
	Raw	YES	DMRcate	1707	169	2460	0.909915	0.409647	0.564951
	BAQN	NO	seqlm	1968	1485	2199	0.569939	0.472282	0.516535
	Raw	NO	combp	1339	56	2828	0.959857	0.321334	0.481481
	BAQN	YES	seqlm	2203	3187	1964	0.40872	0.528678	0.461023
	Raw	NO	seqlm	1177	157	2990	0.882309	0.282457	0.427922
	Raw	NO	Cohcap	1249	539	2918	0.698546	0.299736	0.419479
	Raw	NO	DMRcate	1132	101	3035	0.918086	0.271658	0.419259
	Raw	YES	Cohcap	1234	500	2933	0.711649	0.296136	0.418234
	BAQN	NO	Cohcap	1168	539	2999	0.684241	0.280298	0.397685
	BAQN	YES	Cohcap	1133	497	3034	0.695092	0.271898	0.390892
	Raw	YES	BumpHunter	125	2	4042	0.984252	0.0299976	0.0582208
	BAQN	YES	BumpHunter	93	2	4074	0.978947	0.0223182	0.0436415
	Raw	NO	BumpHunter	75	3	4092	0.961538	0.0179986	0.0353357
	BAQN	NO	BumpHunter	73	4	4094	0.948052	0.0175186	0.0344015
	BAQN	YES	ProbeLasso	27	1	4140	0.964286	0.00647948	0.0128725
	Raw	YES	ProbeLasso	24	1	4143	0.96	0.00575954	0.0114504
	BAQN	NO	ProbeLasso	18	0	4149	1	0.00431965	0.00860215
	Raw	NO	ProbeLasso	4	0	4163	1	0.000959923	0.00191801
Small_CD8_0.2	Raw	YES	ipdmr	1701	370	596	0.821342	0.740531	0.778846
	Raw	YES	combp	1295	180	1002	0.877966	0.563779	0.686638
	Raw	NO	ipdmr	1182	114	1115	0.912037	0.514584	0.657946
	BAQN	NO	ipdmr	1529	969	768	0.61209	0.665651	0.637748
	BAQN	YES	DMRcate	1187	332	1110	0.781435	0.516761	0.622117
	Raw	YES	seqlm	1034	214	1263	0.828526	0.450152	0.583357
	BAQN	YES	ipdmr	1775	2028	522	0.466737	0.772747	0.581967
	BAQN	YES	combp	1468	1526	829	0.490314	0.639094	0.554905
	BAQN	NO	combp	1107	593	1190	0.651176	0.481933	0.553915
	BAQN	NO	DMRcate	855	168	1442	0.835777	0.372225	0.51506
	Raw	YES	DMRcate	823	163	1474	0.834686	0.358293	0.501371
	BAQN	NO	seqlm	1017	804	1280	0.558484	0.442751	0.493929
	Raw	NO	combp	714	50	1583	0.934555	0.31084	0.466514
	Raw	NO	seqlm	653	87	1644	0.882432	0.284284	0.43003
	BAQN	YES	seqlm	1125	1918	1172	0.369701	0.489769	0.421348
	Raw	NO	DMRcate	560	100	1737	0.848485	0.243796	0.378762
	Raw	YES	Cohcap	699	802	1598	0.46569	0.30431	0.368088
	Raw	NO	Cohcap	677	867	1620	0.438472	0.294732	0.352512
	BAQN	YES	Cohcap	628	864	1669	0.420912	0.2734	0.331486
	BAQN	NO	Cohcap	633	892	1664	0.415082	0.275577	0.33124
	Raw	YES	BumpHunter	73	3	2224	0.960526	0.0317806	0.0615255
	BAQN	YES	BumpHunter	66	2	2231	0.970588	0.0287331	0.055814
	Raw	NO	BumpHunter	64	4	2233	0.941176	0.0278624	0.0541226
	BAQN	NO	BumpHunter	49	3	2248	0.942308	0.0213322	0.0417199
	BAQN	YES	ProbeLasso	9	0	2288	1	0.00391815	0.00780572
	BAQN	NO	ProbeLasso	6	0	2291	1	0.0026121	0.00521059
	Raw	YES	ProbeLasso	5	0	2292	1	0.00217675	0.00434405
	Raw	NO	ProbeLasso	4	0	2293	1	0.0017414	0.00347675
Small_CD8_0.4	Raw	YES	ipdmr	531	156	282	0.772926	0.653137	0.708
	BAQN	NO	ipdmr	457	153	356	0.74918	0.562116	0.642305
	Raw	YES	combp	403	84	410	0.827515	0.495695	0.62
	Raw	NO	ipdmr	384	48	429	0.888889	0.472325	0.616867
	Raw	YES	seqlm	352	61	461	0.8523	0.432964	0.574225
	BAQN	NO	combp	336	103	477	0.765376	0.413284	0.536741
	BAQN	YES	DMRcate	339	123	474	0.733766	0.416974	0.531765
	BAQN	YES	combp	435	458	378	0.487122	0.535055	0.509965
	BAQN	NO	seqlm	309	91	504	0.7725	0.380074	0.509481
	BAQN	YES	ipdmr	543	850	270	0.389806	0.667897	0.492294
	Raw	NO	combp	236	29	577	0.890566	0.290283	0.437848
	BAQN	YES	seqlm	368	538	445	0.406181	0.452645	0.428156
	Raw	NO	seqlm	224	22	589	0.910569	0.275523	0.423041
	Raw	YES	DMRcate	230	71	583	0.76412	0.282903	0.412926
	BAQN	NO	DMRcate	193	58	620	0.768924	0.237392	0.362782
	Raw	NO	DMRcate	165	51	648	0.763889	0.202952	0.3207
	Raw	YES	Cohcap	292	1016	521	0.223242	0.359164	0.275342
	Raw	NO	Cohcap	276	1091	537	0.201902	0.339483	0.253211
	BAQN	YES	Cohcap	266	1065	547	0.19985	0.327183	0.248134
	BAQN	NO	Cohcap	259	1098	554	0.190862	0.318573	0.23871
	BAQN	YES	BumpHunter	36	4	777	0.9	0.0442804	0.084408
	Raw	YES	BumpHunter	35	4	778	0.897436	0.0430504	0.0821596
	Raw	NO	BumpHunter	25	3	788	0.892857	0.0307503	0.059453
	BAQN	NO	BumpHunter	24	2	789	0.923077	0.0295203	0.057211
	BAQN	YES	ProbeLasso	1	0	812	1	0.00123001	0.002457
	BAQN	NO	ProbeLasso	1	0	812	1	0.00123001	0.002457
	Raw	YES	ProbeLasso	1	0	812	1	0.00123001	0.002457
	Raw	NO	ProbeLasso	1	0	812	1	0.00123001	0.002457
Small_No_Sim_0	BAQN	YES	Cohcap	0	0	0	0	0	0
	BAQN	YES	DMRcate	0	0	0	0	0	0
	BAQN	YES	ProbeLasso	0	0	0	0	0	0
	BAQN	NO	BumpHunter	0	0	0	0	0	0
	BAQN	NO	Cohcap	0	0	0	0	0	0
	BAQN	NO	DMRcate	0	0	0	0	0	0
	BAQN	NO	ProbeLasso	0	0	0	0	0	0
	Raw	YES	Cohcap	0	0	0	0	0	0
	Raw	YES	DMRcate	0	0	0	0	0	0
	Raw	YES	ProbeLasso	0	0	0	0	0	0
	Raw	NO	BumpHunter	0	0	0	0	0	0
	Raw	NO	Cohcap	0	0	0	0	0	0
	Raw	NO	DMRcate	0	0	0	0	0	0
	Raw	NO	ProbeLasso	0	0	0	0	0	0
	BAQN	YES	seqlm	0	0	0	0	0	0
	BAQN	NO	seqlm	0	0	0	0	0	0
	Raw	YES	seqlm	0	0	0	0	0	0
	Raw	NO	seqlm	0	0	0	0	0	0
	BAQN	YES	BumpHunter	0	1	0	0	0	0
	Raw	YES	BumpHunter	0	1	0	0	0	0
	BAQN	YES	ipdmr	0	2	0	0	0	0
	BAQN	NO	ipdmr	0	2	0	0	0	0
	Raw	YES	ipdmr	0	2	0	0	0	0
	Raw	NO	ipdmr	0	2	0	0	0	0
	Raw	YES	combp	0	7	0	0	0	0
	Raw	NO	combp	0	7	0	0	0	0
	BAQN	YES	combp	0	11	0	0	0	0
	BAQN	NO	combp	0	11	0	0	0	0

## Sheet: performance comparison
Comparison Scenario	Best F1 Score	Average F1 Score	Improvement
Small Size Data / Large Tissue Difference / Large Number of DMPs	0.86574	0.428838	101.88
Small Size Data / Large Tissue Difference / Medium Number of DMPs	0.820225	0.411491	99.3297
Small Size Data / Large Tissue Difference / Small Number of DMPs	0.751553	0.392683	91.3893
Small Size Data / Small Tissue Difference / Large Number of DMPs	0.835223	0.407428	104.999
Small Size Data / Small Tissue Difference / Medium Number of DMPs	0.778846	0.37435	108.053
Small Size Data / Small Tissue Difference / Small Number of DMPs	0.708	0.336984	110.099
Large Size Data / Large Tissue Difference / Large Number of DMPs	0.903248	0.426531	111.766
Large Size Data / Large Tissue Difference / Medium Number of DMPs	0.870047	0.376947	130.814
Large Size Data / Large Tissue Difference / Small Number of DMPs	0.831448	0.371677	123.702
Large Size Data / Small Tissue Difference / Large Number of DMPs	0.896289	0.429399	108.731
Large Size Data / Small Tissue Difference / Medium Number of DMPs	0.864831	0.390536	121.447
Large Size Data / Small Tissue Difference / Small Number of DMPs	0.826513	0.346204	138.736
