# Supplementary material for: A novel approach toward optimal workflow selection for DNA methylation biomarker discovery
Source: BMC Bioinformatics. 2024 Jan 23;25:37. doi: 10.1186/s12859-024-05658-0 (PMC10804576; doi:10.1186/s12859-024-05658-0)
Supplement: Supplementary file 4 — Additional file 4. Table S4. Results from evaluating different pipelines in analyzing all simulation scenarios for DMR finding in detecting regions with small difference. [file 12859_2024_5658_MOESM4_ESM.xlsx]

## Sheet: Legend
Results from evaluating different pipelines in analyzing all simulation scenarios. The tables are the evaluation metrics (precision, recall, accuracy, and F1-score) calculated to assess the DMR finding pipelines in detecting regions with small difference in the two groups.

## Sheet: Small Datasets - Low difference
Comparison_Scenario	Normalization	BatchEffectCorrected	DMR_Method	TP	FP	FN	Precision	Recall	F1
Small_Breast_0.1	Raw	YES	ipdmr	3320	505	570	0.867974	0.85347	0.860661
	Raw	YES	combp	2763	320	1127	0.896205	0.710283	0.792485
	Raw	NO	ipdmr	2662	181	1228	0.936335	0.684319	0.790732
	BAQN	YES	DMRcate	2919	763	971	0.792776	0.750386	0.770998
	BAQN	NO	DMRcate	2334	341	1556	0.872523	0.6	0.711043
	Raw	YES	seqlm	2234	538	1656	0.805916	0.574293	0.670669
	Raw	YES	DMRcate	1790	153	2100	0.921256	0.460154	0.613749
	Raw	NO	combp	1719	73	2171	0.959263	0.441902	0.605069
	BAQN	NO	ipdmr	3146	3841	744	0.450265	0.80874	0.578468
	Raw	NO	seqlm	1600	227	2290	0.875753	0.411311	0.559734
	BAQN	YES	ipdmr	3427	5985	463	0.36411	0.880977	0.515261
	BAQN	NO	combp	2616	3714	1274	0.41327	0.672494	0.511937
	Raw	NO	DMRcate	1350	89	2540	0.938151	0.347044	0.506662
	BAQN	YES	combp	3156	6118	734	0.340306	0.811311	0.47949
	Raw	NO	Cohcap	1378	519	2512	0.72641	0.354242	0.47624
	Raw	YES	Cohcap	1341	477	2549	0.737624	0.34473	0.469867
	BAQN	NO	seqlm	2040	4180	1850	0.327974	0.524422	0.403561
	BAQN	YES	seqlm	2296	7076	1594	0.244985	0.590231	0.346252
	BAQN	NO	Cohcap	988	839	2902	0.540777	0.253985	0.345636
	BAQN	YES	Cohcap	966	900	2924	0.517685	0.248329	0.33565
	Raw	YES	BumpHunter	224	5	3666	0.978166	0.0575835	0.108764
	Raw	NO	BumpHunter	155	3	3735	0.981013	0.0398458	0.076581
	BAQN	YES	BumpHunter	134	2	3756	0.985294	0.0344473	0.0665673
	BAQN	NO	BumpHunter	114	1	3776	0.991304	0.0293059	0.0569288
	BAQN	YES	ProbeLasso	43	8	3847	0.843137	0.011054	0.0218219
	Raw	YES	ProbeLasso	29	0	3861	1	0.00745501	0.0147997
	BAQN	NO	ProbeLasso	29	1	3861	0.966667	0.00745501	0.0147959
	Raw	NO	ProbeLasso	18	0	3872	1	0.00462725	0.00921187
Small_Breast_0.2	Raw	YES	ipdmr	1682	396	385	0.809432	0.81374	0.81158
	Raw	NO	ipdmr	1330	122	737	0.915978	0.643445	0.755897
	Raw	YES	combp	1273	190	794	0.87013	0.615868	0.721246
	BAQN	YES	DMRcate	1339	355	728	0.790437	0.647799	0.712045
	BAQN	NO	ipdmr	1539	1153	528	0.571694	0.744557	0.646775
	Raw	YES	seqlm	1066	262	1001	0.802711	0.515723	0.627982
	Raw	NO	combp	830	56	1237	0.936795	0.401548	0.56214
	BAQN	NO	combp	1129	826	938	0.577494	0.546202	0.561412
	BAQN	NO	DMRcate	837	143	1230	0.854082	0.404935	0.549393
	Raw	YES	DMRcate	785	130	1282	0.857923	0.379777	0.526492
	Raw	NO	seqlm	766	114	1301	0.870455	0.370585	0.519851
	BAQN	NO	seqlm	994	990	1073	0.501008	0.48089	0.490743
	BAQN	YES	ipdmr	1738	3421	329	0.336887	0.840832	0.481041
	BAQN	YES	combp	1432	2783	635	0.339739	0.692791	0.455906
	Raw	NO	DMRcate	585	81	1482	0.878378	0.283019	0.428101
	Raw	YES	Cohcap	695	776	1372	0.472468	0.336236	0.392877
	Raw	NO	Cohcap	683	841	1384	0.448163	0.330431	0.380395
	BAQN	YES	seqlm	1114	3343	953	0.249944	0.538945	0.341508
	BAQN	NO	Cohcap	592	906	1475	0.395194	0.286405	0.332118
	BAQN	YES	Cohcap	588	938	1479	0.385321	0.28447	0.327303
	Raw	YES	BumpHunter	91	5	1976	0.947917	0.0440252	0.0841424
	BAQN	YES	BumpHunter	84	6	1983	0.933333	0.0406386	0.077886
	Raw	NO	BumpHunter	77	4	1990	0.950617	0.0372521	0.0716946
	BAQN	NO	BumpHunter	74	5	1993	0.936709	0.0358007	0.0689655
	BAQN	YES	ProbeLasso	14	3	2053	0.823529	0.0067731	0.0134357
	Raw	YES	ProbeLasso	11	1	2056	0.916667	0.00532172	0.010582
	BAQN	NO	ProbeLasso	9	3	2058	0.75	0.00435414	0.00865801
	Raw	NO	ProbeLasso	5	0	2062	1	0.00241896	0.00482625
Small_Breast_0.4	Raw	YES	ipdmr	494	162	202	0.753049	0.70977	0.730769
	BAQN	NO	ipdmr	440	110	256	0.8	0.632184	0.70626
	Raw	NO	ipdmr	376	47	320	0.888889	0.54023	0.672029
	Raw	YES	combp	360	86	336	0.807175	0.517241	0.630473
	Raw	YES	seqlm	325	53	371	0.859788	0.466954	0.605214
	BAQN	YES	ipdmr	499	473	197	0.513374	0.716954	0.598321
	BAQN	NO	combp	293	52	403	0.849275	0.420977	0.56292
	BAQN	YES	combp	381	288	315	0.569507	0.547414	0.558242
	BAQN	NO	seqlm	284	38	412	0.881988	0.408046	0.557957
	BAQN	YES	seqlm	329	244	367	0.574171	0.472701	0.518519
	Raw	NO	seqlm	220	30	476	0.88	0.316092	0.465116
	Raw	NO	combp	214	20	482	0.91453	0.307471	0.460215
	BAQN	YES	DMRcate	219	67	477	0.765734	0.314655	0.446029
	Raw	YES	DMRcate	178	49	518	0.784141	0.255747	0.385699
	BAQN	NO	DMRcate	146	36	550	0.802198	0.20977	0.332574
	Raw	NO	DMRcate	121	24	575	0.834483	0.173851	0.287753
	Raw	YES	Cohcap	276	1015	420	0.213788	0.396552	0.277806
	Raw	NO	Cohcap	265	1083	431	0.196588	0.380747	0.259295
	BAQN	YES	Cohcap	243	965	453	0.201159	0.349138	0.255252
	BAQN	NO	Cohcap	242	1001	454	0.19469	0.347701	0.249613
	BAQN	YES	BumpHunter	45	2	651	0.957447	0.0646552	0.121131
	Raw	YES	BumpHunter	37	1	659	0.973684	0.0531609	0.100817
	BAQN	NO	BumpHunter	32	1	664	0.969697	0.045977	0.0877915
	Raw	NO	BumpHunter	28	1	668	0.965517	0.0402299	0.0772414
	BAQN	YES	ProbeLasso	2	0	694	1	0.00287356	0.00573066
	BAQN	NO	ProbeLasso	2	0	694	1	0.00287356	0.00573066
	Raw	YES	ProbeLasso	2	0	694	1	0.00287356	0.00573066
	Raw	NO	ProbeLasso	1	0	695	1	0.00143678	0.00286944
Small_CD8_0.1	Raw	YES	ipdmr	3194	448	845	0.876991	0.79079	0.831663
	Raw	YES	combp	2501	282	1538	0.89867	0.619213	0.733216
	BAQN	NO	ipdmr	2950	1575	1089	0.651934	0.730379	0.68893
	Raw	NO	ipdmr	2160	148	1879	0.935875	0.534786	0.680637
	BAQN	YES	DMRcate	2258	396	1781	0.850791	0.559049	0.674735
	BAQN	YES	ipdmr	3363	2919	676	0.535339	0.832632	0.651681
	Raw	YES	seqlm	1986	456	2053	0.813268	0.491706	0.612868
	BAQN	YES	combp	2934	2849	1105	0.507349	0.726417	0.597434
	BAQN	NO	combp	2287	1351	1752	0.628642	0.566229	0.595806
	BAQN	NO	DMRcate	1645	192	2394	0.895482	0.407279	0.559905
	Raw	YES	DMRcate	1590	163	2449	0.907017	0.393662	0.549033
	BAQN	NO	seqlm	1890	1475	2149	0.561664	0.467938	0.510535
	Raw	NO	combp	1228	50	2811	0.960876	0.304036	0.461915
	BAQN	YES	seqlm	2137	3182	1902	0.401767	0.529091	0.456722
	Raw	NO	Cohcap	1211	535	2828	0.693585	0.299827	0.418669
	Raw	YES	Cohcap	1196	495	2843	0.707274	0.296113	0.417452
	Raw	NO	seqlm	1099	151	2940	0.8792	0.272097	0.41558
	BAQN	NO	Cohcap	1131	539	2908	0.677246	0.28002	0.396217
	Raw	NO	DMRcate	1016	98	3023	0.912029	0.251547	0.394333
	BAQN	YES	Cohcap	1096	496	2943	0.688442	0.271354	0.389274
	Raw	YES	BumpHunter	121	1	3918	0.991803	0.0299579	0.0581591
	BAQN	YES	BumpHunter	89	1	3950	0.988889	0.0220352	0.0431097
	Raw	NO	BumpHunter	71	2	3968	0.972603	0.0175786	0.0345331
	BAQN	NO	BumpHunter	69	3	3970	0.958333	0.0170834	0.0335685
	BAQN	YES	ProbeLasso	24	1	4015	0.96	0.00594206	0.011811
	Raw	YES	ProbeLasso	21	1	4018	0.954545	0.00519931	0.0103423
	BAQN	NO	ProbeLasso	16	0	4023	1	0.00396138	0.00789149
	Raw	NO	ProbeLasso	3	0	4036	1	0.000742758	0.00148441
Small_CD8_0.2	Raw	YES	ipdmr	1590	354	590	0.817901	0.729358	0.771096
	Raw	YES	combp	1193	174	987	0.872714	0.547248	0.672681
	Raw	NO	ipdmr	1071	100	1109	0.914603	0.491284	0.639212
	BAQN	NO	ipdmr	1418	951	762	0.598565	0.650459	0.623434
	BAQN	YES	DMRcate	1078	307	1102	0.778339	0.494495	0.604769
	Raw	YES	seqlm	968	211	1212	0.821035	0.444037	0.576362
	BAQN	YES	ipdmr	1664	2006	516	0.453406	0.763303	0.568889
	BAQN	YES	combp	1366	1517	814	0.473812	0.626606	0.539601
	BAQN	NO	combp	1007	585	1173	0.632538	0.461927	0.533934
	BAQN	NO	DMRcate	748	148	1432	0.834821	0.343119	0.486346
	BAQN	NO	seqlm	937	798	1243	0.540058	0.429817	0.478672
	Raw	YES	DMRcate	717	146	1463	0.830823	0.328899	0.471245
	Raw	NO	combp	614	43	1566	0.934551	0.281651	0.432852
	BAQN	YES	seqlm	1057	1914	1123	0.355772	0.484862	0.410406
	Raw	NO	seqlm	574	83	1606	0.873668	0.263303	0.404653
	Raw	YES	Cohcap	660	799	1520	0.452365	0.302752	0.362737
	Raw	NO	Cohcap	640	864	1540	0.425532	0.293578	0.347448
	Raw	NO	DMRcate	456	82	1724	0.847584	0.209174	0.335541
	BAQN	YES	Cohcap	590	861	1590	0.406616	0.270642	0.324979
	BAQN	NO	Cohcap	592	888	1588	0.4	0.27156	0.323497
	Raw	YES	BumpHunter	67	2	2113	0.971014	0.0307339	0.059582
	BAQN	YES	BumpHunter	60	1	2120	0.983607	0.0275229	0.0535475
	Raw	NO	BumpHunter	58	3	2122	0.95082	0.0266055	0.0517626
	BAQN	NO	BumpHunter	44	2	2136	0.956522	0.0201835	0.0395328
	BAQN	YES	ProbeLasso	7	0	2173	1	0.00321101	0.00640146
	BAQN	NO	ProbeLasso	4	0	2176	1	0.00183486	0.003663
	Raw	YES	ProbeLasso	3	0	2177	1	0.00137615	0.00274851
	Raw	NO	ProbeLasso	3	0	2177	1	0.00137615	0.00274851
Small_CD8_0.4	Raw	YES	ipdmr	464	138	280	0.770764	0.623656	0.68945
	BAQN	NO	ipdmr	390	136	354	0.741445	0.524194	0.614173
	Raw	YES	combp	342	70	402	0.830097	0.459677	0.591696
	Raw	NO	ipdmr	318	29	426	0.916427	0.427419	0.582951
	Raw	YES	seqlm	304	59	440	0.837466	0.408602	0.549232
	BAQN	NO	combp	276	89	468	0.756164	0.370968	0.497746
	BAQN	YES	DMRcate	274	94	470	0.744565	0.36828	0.492806
	BAQN	YES	combp	374	443	370	0.457772	0.502688	0.47918
	BAQN	NO	seqlm	255	90	489	0.73913	0.342742	0.46832
	BAQN	YES	ipdmr	476	831	268	0.364193	0.639785	0.464164
	BAQN	YES	seqlm	320	537	424	0.373396	0.430108	0.39975
	Raw	NO	combp	176	18	568	0.907216	0.236559	0.375267
	Raw	NO	seqlm	171	20	573	0.895288	0.229839	0.365775
	Raw	YES	DMRcate	168	45	576	0.788732	0.225806	0.351097
	BAQN	NO	DMRcate	132	34	612	0.795181	0.177419	0.29011
	Raw	YES	Cohcap	263	1011	481	0.206436	0.353495	0.260654
	Raw	NO	DMRcate	105	27	639	0.795455	0.141129	0.239726
	Raw	NO	Cohcap	248	1085	496	0.186047	0.333333	0.238806
	BAQN	YES	Cohcap	239	1062	505	0.183705	0.321237	0.233741
	BAQN	NO	Cohcap	235	1095	509	0.176692	0.31586	0.226615
	BAQN	YES	BumpHunter	33	3	711	0.916667	0.0443548	0.0846154
	Raw	YES	BumpHunter	32	3	712	0.914286	0.0430108	0.0821566
	Raw	NO	BumpHunter	22	1	722	0.956522	0.0295699	0.0573664
	BAQN	NO	BumpHunter	20	1	724	0.952381	0.0268817	0.0522876
	BAQN	YES	ProbeLasso	1	0	743	1	0.00134409	0.00268456
	BAQN	NO	ProbeLasso	1	0	743	1	0.00134409	0.00268456
	Raw	YES	ProbeLasso	1	0	743	1	0.00134409	0.00268456
	Raw	NO	ProbeLasso	1	0	743	1	0.00134409	0.00268456
Small_No_Sim_0	Raw	YES	combp	0	0	0	0	0	0
	Raw	YES	combp	0	0	0	0	0	0
	Raw	YES	combp	0	0	0	0	0	0
	Raw	YES	combp	0	0	0	0	0	0
	Raw	YES	ipdmr	0	0	0	0	0	0
	Raw	YES	ipdmr	0	0	0	0	0	0
	Raw	YES	ipdmr	0	0	0	0	0	0
	Raw	YES	ipdmr	0	0	0	0	0	0
	Raw	YES	BumpHunter	0	0	0	0	0	0
	Raw	YES	Cohcap	0	0	0	0	0	0
	Raw	YES	DMRcate	0	0	0	0	0	0
	Raw	YES	ProbeLasso	0	0	0	0	0	0
	Raw	YES	BumpHunter	0	0	0	0	0	0
	Raw	YES	Cohcap	0	0	0	0	0	0
	Raw	YES	DMRcate	0	0	0	0	0	0
	Raw	YES	ProbeLasso	0	0	0	0	0	0
	Raw	YES	BumpHunter	0	0	0	0	0	0
	Raw	YES	Cohcap	0	0	0	0	0	0
	Raw	YES	DMRcate	0	0	0	0	0	0
	Raw	YES	ProbeLasso	0	0	0	0	0	0
	Raw	YES	BumpHunter	0	0	0	0	0	0
	Raw	YES	Cohcap	0	0	0	0	0	0
	Raw	YES	DMRcate	0	0	0	0	0	0
	Raw	YES	ProbeLasso	0	0	0	0	0	0
	Raw	YES	seqlm	0	0	0	0	0	0
	Raw	YES	seqlm	0	0	0	0	0	0
	Raw	YES	seqlm	0	0	0	0	0	0
	Raw	YES	seqlm	0	0	0	0	0	0

## Sheet: Large Datasets - Low Difference
Comparison_Scenario	Normalization	BatchEffectCorrected	DMR_Method	TP	FP	FN	Precision	Recall	F1
Large_Breast_0.1	Raw	NO	ipdmr	3603	504	287	0.877283	0.926221	0.901088
	Raw	NO	combp	3355	328	535	0.910942	0.862468	0.886043
	Raw	YES	ipdmr	3678	927	212	0.798697	0.945501	0.865921
	Raw	YES	combp	3508	733	382	0.827163	0.901799	0.86287
	BAQN	NO	DMRcate	3651	1947	239	0.652197	0.93856	0.769604
	BAQN	YES	DMRcate	3662	2042	228	0.642006	0.941388	0.763394
	Raw	YES	DMRcate	2240	229	1650	0.90725	0.575835	0.704513
	Raw	NO	DMRcate	2050	185	1840	0.917226	0.526992	0.669388
	Raw	NO	seqlm	1634	526	2256	0.756481	0.420051	0.540165
	Raw	YES	seqlm	1562	871	2328	0.642006	0.401542	0.494069
	BAQN	NO	ipdmr	3689	10229	201	0.265052	0.948329	0.414308
	BAQN	YES	ipdmr	3692	10377	198	0.262421	0.9491	0.411159
	BAQN	NO	combp	3606	10290	284	0.259499	0.926992	0.405487
	BAQN	YES	combp	3619	10433	271	0.257543	0.930334	0.403411
	Raw	YES	Cohcap	1087	745	2803	0.593341	0.279434	0.379937
	Raw	NO	Cohcap	1069	771	2821	0.580978	0.274807	0.373124
	BAQN	NO	Cohcap	971	1019	2919	0.48794	0.249614	0.330272
	BAQN	YES	Cohcap	969	1031	2921	0.4845	0.2491	0.329032
	Raw	NO	BumpHunter	535	55	3355	0.90678	0.137532	0.238839
	Raw	YES	BumpHunter	534	53	3356	0.90971	0.137275	0.238553
	BAQN	YES	BumpHunter	470	127	3420	0.78727	0.120823	0.209494
	BAQN	NO	BumpHunter	463	126	3427	0.786078	0.119023	0.206743
	BAQN	NO	seqlm	1476	15247	2414	0.0882617	0.379434	0.143211
	BAQN	YES	seqlm	1474	15548	2416	0.0865938	0.37892	0.140972
	BAQN	YES	ProbeLasso	99	33	3791	0.75	0.0254499	0.0492292
	BAQN	NO	ProbeLasso	96	30	3794	0.761905	0.0246787	0.0478088
	Raw	YES	ProbeLasso	50	3	3840	0.943396	0.0128535	0.0253614
	Raw	NO	ProbeLasso	43	2	3847	0.955556	0.011054	0.0218551
Large_Breast_0.2	Raw	NO	ipdmr	1903	418	164	0.819905	0.920658	0.867366
	Raw	NO	combp	1735	257	332	0.870984	0.839381	0.85489
	Raw	YES	combp	1826	549	241	0.768842	0.883406	0.822152
	Raw	YES	ipdmr	1939	874	128	0.6893	0.938075	0.794672
	BAQN	NO	DMRcate	1883	1589	184	0.542339	0.910982	0.679906
	BAQN	YES	DMRcate	1886	1797	181	0.512083	0.912433	0.656
	Raw	YES	DMRcate	1024	194	1043	0.840722	0.495404	0.62344
	Raw	NO	DMRcate	924	172	1143	0.843066	0.447025	0.584255
	Raw	NO	seqlm	823	251	1244	0.766294	0.398162	0.524037
	Raw	YES	seqlm	790	554	1277	0.587798	0.382196	0.463207
	BAQN	NO	ipdmr	1953	7934	114	0.197532	0.944848	0.326753
	BAQN	NO	combp	1899	7937	168	0.193066	0.918723	0.319079
	BAQN	YES	ipdmr	1956	8387	111	0.189113	0.946299	0.31523
	BAQN	YES	combp	1911	8474	156	0.184015	0.924528	0.306939
	Raw	NO	Cohcap	560	1253	1507	0.30888	0.270924	0.28866
	Raw	YES	Cohcap	551	1222	1516	0.310773	0.26657	0.286979
	BAQN	NO	Cohcap	543	1380	1524	0.282371	0.2627	0.27218
	BAQN	YES	Cohcap	543	1426	1524	0.275775	0.2627	0.269078
	Raw	NO	BumpHunter	214	32	1853	0.869919	0.103532	0.185041
	BAQN	NO	BumpHunter	212	36	1855	0.854839	0.102564	0.183153
	BAQN	YES	BumpHunter	210	31	1857	0.871369	0.101597	0.181976
	Raw	YES	BumpHunter	204	27	1863	0.883117	0.0986938	0.177546
	BAQN	NO	seqlm	765	11046	1302	0.0647701	0.370102	0.110246
	BAQN	YES	seqlm	748	11902	1319	0.0591304	0.361877	0.101651
	BAQN	YES	ProbeLasso	47	21	2020	0.691176	0.0227383	0.0440281
	BAQN	NO	ProbeLasso	40	16	2027	0.714286	0.0193517	0.0376825
	Raw	YES	ProbeLasso	17	2	2050	0.894737	0.00822448	0.0162991
	Raw	NO	ProbeLasso	16	2	2051	0.888889	0.00774069	0.0153477
Large_Breast_0.4	Raw	NO	ipdmr	624	191	72	0.765644	0.896552	0.825943
	Raw	NO	combp	554	119	142	0.82318	0.795977	0.80935
	Raw	YES	combp	583	258	113	0.693222	0.837644	0.758621
	BAQN	NO	DMRcate	549	259	147	0.679455	0.788793	0.730053
	Raw	YES	ipdmr	635	478	61	0.57053	0.912356	0.702045
	BAQN	YES	DMRcate	613	451	83	0.576128	0.880747	0.696591
	Raw	NO	seqlm	322	79	374	0.802993	0.462644	0.587056
	Raw	YES	DMRcate	288	95	408	0.751958	0.413793	0.533828
	Raw	YES	seqlm	311	221	385	0.584586	0.446839	0.506515
	Raw	NO	DMRcate	244	79	452	0.755418	0.350575	0.478901
	BAQN	NO	combp	593	1653	103	0.264025	0.852011	0.403127
	BAQN	NO	ipdmr	640	2203	56	0.225114	0.91954	0.361684
	BAQN	YES	combp	605	2477	91	0.196301	0.869253	0.320275
	BAQN	YES	ipdmr	647	3215	49	0.16753	0.929598	0.283896
	BAQN	NO	Cohcap	245	1267	451	0.162037	0.352011	0.22192
	BAQN	YES	Cohcap	247	1287	449	0.161017	0.354885	0.221525
	BAQN	YES	BumpHunter	82	10	614	0.891304	0.117816	0.208122
	Raw	YES	BumpHunter	81	9	615	0.9	0.116379	0.206107
	Raw	NO	BumpHunter	78	7	618	0.917647	0.112069	0.199744
	BAQN	NO	BumpHunter	78	8	618	0.906977	0.112069	0.199488
	Raw	NO	Cohcap	250	1578	446	0.136761	0.359195	0.198098
	Raw	YES	Cohcap	245	1536	451	0.137563	0.352011	0.19782
	BAQN	NO	seqlm	305	2234	391	0.120126	0.438218	0.188563
	BAQN	YES	seqlm	311	3422	385	0.083311	0.446839	0.140438
	BAQN	YES	ProbeLasso	7	2	689	0.777778	0.0100575	0.0198582
	BAQN	NO	ProbeLasso	6	1	690	0.857143	0.00862069	0.0170697
	Raw	YES	ProbeLasso	5	0	691	1	0.00718391	0.0142653
	Raw	NO	ProbeLasso	5	0	691	1	0.00718391	0.0142653
Large_CD8_0.1	Raw	NO	ipdmr	3647	465	392	0.886916	0.902946	0.89486
	Raw	NO	combp	3344	311	695	0.914911	0.827928	0.869249
	Raw	YES	ipdmr	3750	901	289	0.806278	0.928448	0.863061
	Raw	YES	combp	3560	716	479	0.832554	0.881406	0.856284
	BAQN	NO	DMRcate	3653	1285	386	0.739773	0.904432	0.813858
	BAQN	YES	DMRcate	3701	1456	338	0.717665	0.916316	0.804915
	Raw	YES	DMRcate	2216	238	1823	0.903015	0.548651	0.682581
	Raw	NO	DMRcate	1967	217	2072	0.900641	0.487002	0.632171
	Raw	NO	seqlm	1554	602	2485	0.720779	0.384749	0.501695
	BAQN	NO	ipdmr	3801	7524	238	0.335629	0.941075	0.494793
	BAQN	NO	combp	3680	7616	359	0.325779	0.911117	0.479948
	BAQN	YES	ipdmr	3806	8134	233	0.31876	0.942312	0.476375
	BAQN	YES	combp	3713	8199	326	0.311702	0.919287	0.465551
	Raw	YES	seqlm	1492	967	2547	0.606751	0.369398	0.459218
	BAQN	NO	Cohcap	1087	584	2952	0.650509	0.269126	0.380736
	BAQN	YES	Cohcap	1080	592	2959	0.645933	0.267393	0.378217
	Raw	YES	Cohcap	1108	759	2931	0.593465	0.274325	0.375212
	Raw	NO	Cohcap	1094	780	2945	0.583778	0.270859	0.370032
	Raw	NO	BumpHunter	420	34	3619	0.92511	0.103986	0.186957
	Raw	YES	BumpHunter	401	39	3638	0.911364	0.099282	0.179058
	BAQN	YES	BumpHunter	398	60	3641	0.868996	0.0985392	0.177007
	BAQN	NO	seqlm	1476	11549	2563	0.113321	0.365437	0.172996
	BAQN	NO	BumpHunter	388	61	3651	0.864143	0.0960634	0.172906
	BAQN	YES	seqlm	1467	12411	2572	0.105707	0.363209	0.163755
	BAQN	YES	ProbeLasso	80	22	3959	0.784314	0.0198069	0.038638
	BAQN	NO	ProbeLasso	73	18	3966	0.802198	0.0180738	0.0353511
	Raw	YES	ProbeLasso	44	2	3995	0.956522	0.0108938	0.0215422
	Raw	NO	ProbeLasso	36	1	4003	0.972973	0.0089131	0.0176644
Large_CD8_0.2	Raw	NO	ipdmr	1946	386	234	0.834477	0.892661	0.862589
	Raw	NO	combp	1739	240	441	0.878727	0.797706	0.836259
	Raw	YES	combp	1868	527	312	0.779958	0.856881	0.816612
	Raw	YES	ipdmr	2000	844	180	0.703235	0.917431	0.796178
	BAQN	NO	DMRcate	1761	912	419	0.65881	0.807798	0.725737
	BAQN	YES	DMRcate	1806	1079	374	0.625997	0.82844	0.713129
	Raw	YES	DMRcate	1049	236	1131	0.816342	0.481193	0.605483
	Raw	NO	DMRcate	919	188	1261	0.830172	0.42156	0.559172
	Raw	NO	seqlm	811	276	1369	0.74609	0.372018	0.49648
	BAQN	NO	ipdmr	2025	4570	155	0.307051	0.928899	0.461538
	BAQN	NO	combp	1935	4403	245	0.305301	0.887615	0.454332
	Raw	YES	seqlm	775	572	1405	0.575353	0.355505	0.439467
	BAQN	YES	ipdmr	2036	5301	144	0.277498	0.933945	0.427866
	BAQN	YES	combp	1963	5235	217	0.272715	0.900459	0.418639
	Raw	NO	Cohcap	651	1266	1529	0.339593	0.298624	0.317794
	Raw	YES	Cohcap	638	1231	1542	0.341359	0.292661	0.31514
	BAQN	YES	Cohcap	584	948	1596	0.381201	0.26789	0.314655
	BAQN	NO	Cohcap	581	958	1599	0.377518	0.266514	0.31245
	BAQN	NO	seqlm	761	6732	1419	0.101561	0.349083	0.157345
	BAQN	NO	BumpHunter	174	35	2006	0.832536	0.0798165	0.145668
	BAQN	YES	BumpHunter	171	36	2009	0.826087	0.0784404	0.143276
	Raw	NO	BumpHunter	168	18	2012	0.903226	0.0770642	0.142012
	BAQN	YES	seqlm	750	7837	1430	0.0873413	0.344037	0.139315
	Raw	YES	BumpHunter	161	21	2019	0.884615	0.0738532	0.136325
	BAQN	YES	ProbeLasso	25	10	2155	0.714286	0.0114679	0.0225734
	BAQN	NO	ProbeLasso	17	7	2163	0.708333	0.00779817	0.0154265
	Raw	YES	ProbeLasso	10	1	2170	0.909091	0.00458716	0.00912825
	Raw	NO	ProbeLasso	8	0	2172	1	0.00366972	0.00731261
Large_CD8_0.4	Raw	NO	ipdmr	650	186	94	0.777512	0.873656	0.822785
	Raw	NO	combp	581	119	163	0.83	0.780914	0.804709
	Raw	YES	combp	614	270	130	0.69457	0.825269	0.7543
	Raw	YES	ipdmr	670	483	74	0.581093	0.900538	0.706378
	BAQN	NO	DMRcate	615	484	129	0.5596	0.826613	0.66739
	BAQN	YES	DMRcate	620	641	124	0.491673	0.833333	0.618454
	Raw	NO	seqlm	329	79	415	0.806373	0.442204	0.571181
	Raw	YES	DMRcate	300	106	444	0.738916	0.403226	0.521739
	Raw	YES	seqlm	315	215	429	0.59434	0.423387	0.494505
	Raw	NO	DMRcate	259	82	485	0.759531	0.348118	0.477419
	BAQN	NO	combp	633	2166	111	0.226152	0.850806	0.357324
	BAQN	NO	ipdmr	686	2742	58	0.200117	0.922043	0.328859
	BAQN	YES	combp	646	2763	98	0.189498	0.86828	0.3111
	BAQN	YES	ipdmr	692	3260	52	0.175101	0.930108	0.294719
	Raw	YES	Cohcap	275	1545	469	0.151099	0.369624	0.214509
	Raw	NO	Cohcap	275	1594	469	0.147138	0.369624	0.210486
	BAQN	YES	Cohcap	207	1257	537	0.141393	0.278226	0.1875
	BAQN	NO	Cohcap	208	1293	536	0.138574	0.27957	0.185301
	BAQN	NO	BumpHunter	70	11	674	0.864198	0.094086	0.169697
	BAQN	YES	BumpHunter	68	15	676	0.819277	0.0913978	0.16445
	Raw	YES	BumpHunter	65	9	679	0.878378	0.0873656	0.158924
	Raw	NO	BumpHunter	63	9	681	0.875	0.0846774	0.154412
	BAQN	NO	seqlm	313	3415	431	0.0839592	0.420699	0.139982
	BAQN	YES	seqlm	309	4283	435	0.0672909	0.415323	0.115817
	BAQN	YES	ProbeLasso	5	2	739	0.714286	0.00672043	0.0133156
	BAQN	NO	ProbeLasso	4	0	740	1	0.00537634	0.0106952
	Raw	YES	ProbeLasso	3	0	741	1	0.00403226	0.00803213
	Raw	NO	ProbeLasso	3	0	741	1	0.00403226	0.00803213
Large_No_Sim_0	Raw	YES	combp	0	0	0	0	0	0
	Raw	YES	combp	0	0	0	0	0	0
	Raw	YES	combp	0	0	0	0	0	0
	Raw	YES	combp	0	0	0	0	0	0
	Raw	YES	ipdmr	0	0	0	0	0	0
	Raw	YES	ipdmr	0	0	0	0	0	0
	Raw	YES	ipdmr	0	0	0	0	0	0
	Raw	YES	ipdmr	0	0	0	0	0	0
	Raw	YES	BumpHunter	0	0	0	0	0	0
	Raw	YES	Cohcap	0	0	0	0	0	0
	Raw	YES	DMRcate	0	0	0	0	0	0
	Raw	YES	ProbeLasso	0	0	0	0	0	0
	Raw	YES	BumpHunter	0	0	0	0	0	0
	Raw	YES	Cohcap	0	0	0	0	0	0
	Raw	YES	DMRcate	0	0	0	0	0	0
	Raw	YES	ProbeLasso	0	0	0	0	0	0
	Raw	YES	BumpHunter	0	0	0	0	0	0
	Raw	YES	Cohcap	0	0	0	0	0	0
	Raw	YES	DMRcate	0	0	0	0	0	0
	Raw	YES	ProbeLasso	0	0	0	0	0	0
	Raw	YES	BumpHunter	0	0	0	0	0	0
	Raw	YES	Cohcap	0	0	0	0	0	0
	Raw	YES	DMRcate	0	0	0	0	0	0
	Raw	YES	ProbeLasso	0	0	0	0	0	0
	Raw	YES	seqlm	0	0	0	0	0	0
	Raw	YES	seqlm	0	0	0	0	0	0
	Raw	YES	seqlm	0	0	0	0	0	0
	Raw	YES	seqlm	0	0	0	0	0	0
