# Supplementary material for: A novel approach toward optimal workflow selection for DNA methylation biomarker discovery
Source: BMC Bioinformatics. 2024 Jan 23;25:37. doi: 10.1186/s12859-024-05658-0 (PMC10804576; doi:10.1186/s12859-024-05658-0)
Supplement: Supplementary file 5 — Additional file 5. Table S5, Results from evaluating different pipelines in analyzing all simulation scenarios for DMR finding in detecting regions with large difference. [file 12859_2024_5658_MOESM5_ESM.xlsx]

## Sheet: Legend
Results from evaluating different pipelines in analyzing all simulation scenarios. The tables are the evaluation metrics (precision, recall, accuracy, and F1-score) calculated to assess the DMR finding pipelines in detecting regions with large difference in the two groups.

## Sheet: Small Datasets - High Differenc
Comparison_Scenario	Normalization	BatchEffectCorrected	DMR_Method	TP	FP	FN	Precision	Recall	F1
Small_Breast_0.1	Raw	YES	ipdmr	262	21	15	0.925795	0.945848	0.935714
	Raw	NO	ipdmr	261	22	16	0.922261	0.942238	0.932143
	Raw	YES	combp	252	13	25	0.950943	0.909747	0.929889
	Raw	NO	combp	247	10	30	0.961089	0.891697	0.925094
	BAQN	NO	combp	253	22	24	0.92	0.913357	0.916667
	BAQN	NO	ipdmr	262	34	15	0.885135	0.945848	0.914485
	BAQN	YES	combp	254	26	23	0.907143	0.916968	0.912029
	Raw	NO	DMRcate	259	32	18	0.890034	0.935018	0.911972
	BAQN	NO	DMRcate	262	37	15	0.876254	0.945848	0.909722
	BAQN	YES	ipdmr	262	39	15	0.870432	0.945848	0.906574
	BAQN	YES	DMRcate	262	41	15	0.864686	0.945848	0.903448
	Raw	YES	DMRcate	258	37	19	0.874576	0.931408	0.902098
	Raw	NO	seqlm	206	4	71	0.980952	0.743682	0.845996
	BAQN	NO	seqlm	189	2	88	0.989529	0.68231	0.807692
	Raw	YES	seqlm	161	5	116	0.96988	0.581227	0.726862
	BAQN	YES	seqlm	157	3	120	0.98125	0.566787	0.718535
	Raw	NO	Cohcap	96	6	181	0.941176	0.34657	0.506596
	Raw	YES	Cohcap	96	7	181	0.932039	0.34657	0.505263
	BAQN	YES	Cohcap	92	9	185	0.910891	0.33213	0.486772
	BAQN	NO	Cohcap	90	7	187	0.927835	0.32491	0.481283
	BAQN	YES	BumpHunter	12	2	265	0.857143	0.0433213	0.0824742
	BAQN	NO	BumpHunter	12	3	265	0.8	0.0433213	0.0821918
	Raw	YES	BumpHunter	11	0	266	1	0.0397112	0.0763889
	Raw	NO	BumpHunter	10	1	267	0.909091	0.0361011	0.0694444
	BAQN	YES	ProbeLasso	4	0	273	1	0.0144404	0.0284698
	BAQN	NO	ProbeLasso	4	0	273	1	0.0144404	0.0284698
	Raw	YES	ProbeLasso	2	0	275	1	0.00722022	0.0143369
	Raw	NO	ProbeLasso	1	0	276	1	0.00361011	0.00719424
Small_Breast_0.2	Raw	YES	combp	209	14	21	0.93722	0.908696	0.922737
	Raw	NO	combp	205	11	25	0.949074	0.891304	0.919283
	BAQN	YES	combp	213	21	17	0.910256	0.926087	0.918103
	BAQN	NO	combp	209	18	21	0.920705	0.908696	0.914661
	Raw	NO	ipdmr	216	36	14	0.857143	0.93913	0.896266
	Raw	YES	ipdmr	216	37	14	0.853755	0.93913	0.89441
	BAQN	NO	ipdmr	216	40	14	0.84375	0.93913	0.888889
	BAQN	YES	ipdmr	216	45	14	0.827586	0.93913	0.879837
	Raw	NO	seqlm	174	7	56	0.961326	0.756522	0.846715
	Raw	NO	DMRcate	208	54	22	0.793893	0.904348	0.845528
	BAQN	YES	DMRcate	216	65	14	0.768683	0.93913	0.845401
	BAQN	NO	DMRcate	212	61	18	0.776557	0.921739	0.842942
	Raw	YES	DMRcate	210	59	20	0.780669	0.913043	0.841683
	BAQN	NO	seqlm	167	5	63	0.97093	0.726087	0.830846
	Raw	YES	seqlm	147	2	83	0.986577	0.63913	0.775726
	BAQN	YES	seqlm	145	3	85	0.97973	0.630435	0.767196
	Raw	NO	Cohcap	88	9	142	0.907216	0.382609	0.538226
	Raw	YES	Cohcap	86	10	144	0.895833	0.373913	0.527607
	BAQN	NO	Cohcap	82	10	148	0.891304	0.356522	0.509317
	BAQN	YES	Cohcap	79	7	151	0.918605	0.343478	0.5
	BAQN	NO	BumpHunter	13	3	217	0.8125	0.0565217	0.105691
	Raw	YES	BumpHunter	12	3	218	0.8	0.0521739	0.0979592
	Raw	NO	BumpHunter	12	3	218	0.8	0.0521739	0.0979592
	BAQN	YES	BumpHunter	12	4	218	0.75	0.0521739	0.097561
	BAQN	YES	ProbeLasso	4	0	226	1	0.0173913	0.034188
	BAQN	NO	ProbeLasso	4	0	226	1	0.0173913	0.034188
	Raw	YES	ProbeLasso	3	0	227	1	0.0130435	0.0257511
	Raw	NO	ProbeLasso	2	0	228	1	0.00869565	0.0172414
Small_Breast_0.4	Raw	YES	combp	105	12	12	0.897436	0.897436	0.897436
	BAQN	YES	combp	105	13	12	0.889831	0.897436	0.893617
	BAQN	NO	combp	103	11	14	0.903509	0.880342	0.891775
	Raw	NO	combp	102	10	15	0.910714	0.871795	0.89083
	BAQN	NO	seqlm	95	2	22	0.979381	0.811966	0.88785
	Raw	NO	seqlm	95	4	22	0.959596	0.811966	0.87963
	BAQN	NO	ipdmr	111	30	6	0.787234	0.948718	0.860465
	Raw	YES	ipdmr	111	30	6	0.787234	0.948718	0.860465
	Raw	NO	ipdmr	110	29	7	0.791367	0.940171	0.859375
	BAQN	YES	ipdmr	111	32	6	0.776224	0.948718	0.853846
	BAQN	YES	seqlm	84	1	33	0.988235	0.717949	0.831683
	Raw	YES	seqlm	83	1	34	0.988095	0.709402	0.825871
	BAQN	NO	DMRcate	100	37	17	0.729927	0.854701	0.787402
	BAQN	YES	DMRcate	105	45	12	0.7	0.897436	0.786517
	Raw	YES	DMRcate	101	42	16	0.706294	0.863248	0.776923
	Raw	NO	DMRcate	97	37	20	0.723881	0.82906	0.772908
	Raw	YES	Cohcap	50	12	67	0.806452	0.42735	0.558659
	BAQN	NO	Cohcap	48	9	69	0.842105	0.410256	0.551724
	Raw	NO	Cohcap	47	9	70	0.839286	0.401709	0.543353
	BAQN	YES	Cohcap	45	7	72	0.865385	0.384615	0.532544
	Raw	NO	BumpHunter	6	1	111	0.857143	0.0512821	0.0967742
	BAQN	YES	BumpHunter	6	2	111	0.75	0.0512821	0.096
	BAQN	NO	BumpHunter	6	2	111	0.75	0.0512821	0.096
	Raw	YES	BumpHunter	5	2	112	0.714286	0.042735	0.0806452
	BAQN	YES	ProbeLasso	0	0	117	0	0	0
	BAQN	NO	ProbeLasso	0	0	117	0	0	0
	Raw	YES	ProbeLasso	0	0	117	0	0	0
	Raw	NO	ProbeLasso	0	0	117	0	0	0
Small_CD8_0.1	Raw	YES	ipdmr	121	8	7	0.937984	0.945312	0.941634
	Raw	NO	DMRcate	116	3	12	0.97479	0.90625	0.939271
	Raw	NO	ipdmr	120	8	8	0.9375	0.9375	0.9375
	BAQN	NO	DMRcate	118	7	10	0.944	0.921875	0.932806
	Raw	YES	DMRcate	117	6	11	0.95122	0.914062	0.932271
	BAQN	YES	combp	115	4	13	0.966387	0.898438	0.931174
	BAQN	YES	ipdmr	121	11	7	0.916667	0.945312	0.930769
	BAQN	NO	ipdmr	121	12	7	0.909774	0.945312	0.927203
	BAQN	YES	DMRcate	119	11	9	0.915385	0.929688	0.922481
	BAQN	NO	combp	113	4	15	0.965812	0.882812	0.922449
	Raw	YES	combp	113	5	15	0.957627	0.882812	0.918699
	Raw	NO	combp	111	6	17	0.948718	0.867188	0.906122
	Raw	NO	seqlm	78	6	50	0.928571	0.609375	0.735849
	BAQN	NO	seqlm	78	10	50	0.886364	0.609375	0.722222
	BAQN	YES	seqlm	66	5	62	0.929577	0.515625	0.663317
	Raw	YES	seqlm	60	3	68	0.952381	0.46875	0.628272
	BAQN	NO	Cohcap	37	0	91	1	0.289062	0.448485
	Raw	NO	Cohcap	38	4	90	0.904762	0.296875	0.447059
	BAQN	YES	Cohcap	37	1	91	0.973684	0.289062	0.445783
	Raw	YES	Cohcap	38	5	90	0.883721	0.296875	0.444444
	BAQN	YES	BumpHunter	4	1	124	0.8	0.03125	0.0601504
	BAQN	NO	BumpHunter	4	1	124	0.8	0.03125	0.0601504
	Raw	YES	BumpHunter	4	1	124	0.8	0.03125	0.0601504
	Raw	NO	BumpHunter	4	1	124	0.8	0.03125	0.0601504
	BAQN	YES	ProbeLasso	3	0	125	1	0.0234375	0.0458015
	Raw	YES	ProbeLasso	3	0	125	1	0.0234375	0.0458015
	BAQN	NO	ProbeLasso	2	0	126	1	0.015625	0.0307692
	Raw	NO	ProbeLasso	1	0	127	1	0.0078125	0.0155039
Small_CD8_0.2	Raw	NO	ipdmr	111	14	6	0.888	0.948718	0.917355
	Raw	YES	ipdmr	111	16	6	0.874016	0.948718	0.909836
	Raw	YES	combp	102	6	15	0.944444	0.871795	0.906667
	BAQN	NO	ipdmr	111	18	6	0.860465	0.948718	0.902439
	BAQN	YES	combp	102	9	15	0.918919	0.871795	0.894737
	Raw	NO	combp	100	7	17	0.934579	0.854701	0.892857
	BAQN	NO	combp	100	8	17	0.925926	0.854701	0.888889
	BAQN	YES	ipdmr	111	22	6	0.834586	0.948718	0.888
	Raw	YES	DMRcate	106	17	11	0.861789	0.905983	0.883333
	BAQN	NO	DMRcate	107	20	10	0.84252	0.91453	0.877049
	Raw	NO	DMRcate	104	18	13	0.852459	0.888889	0.870293
	BAQN	YES	DMRcate	109	25	8	0.813433	0.931624	0.868526
	Raw	NO	seqlm	79	4	38	0.951807	0.675214	0.79
	BAQN	NO	seqlm	80	6	37	0.930233	0.683761	0.788177
	BAQN	YES	seqlm	68	4	49	0.944444	0.581197	0.719577
	Raw	YES	seqlm	66	3	51	0.956522	0.564103	0.709677
	BAQN	NO	Cohcap	41	4	76	0.911111	0.350427	0.506173
	Raw	YES	Cohcap	39	3	78	0.928571	0.333333	0.490566
	BAQN	YES	Cohcap	38	3	79	0.926829	0.324786	0.481013
	Raw	NO	Cohcap	37	3	80	0.925	0.316239	0.471338
	BAQN	YES	BumpHunter	6	1	111	0.857143	0.0512821	0.0967742
	Raw	YES	BumpHunter	6	1	111	0.857143	0.0512821	0.0967742
	Raw	NO	BumpHunter	6	1	111	0.857143	0.0512821	0.0967742
	BAQN	NO	BumpHunter	5	1	112	0.833333	0.042735	0.0813008
	BAQN	YES	ProbeLasso	2	0	115	1	0.017094	0.0336134
	BAQN	NO	ProbeLasso	2	0	115	1	0.017094	0.0336134
	Raw	YES	ProbeLasso	2	0	115	1	0.017094	0.0336134
	Raw	NO	ProbeLasso	1	0	116	1	0.00854701	0.0169492
Small_CD8_0.4	BAQN	NO	ipdmr	67	17	2	0.797619	0.971014	0.875817
	BAQN	NO	seqlm	54	1	15	0.981818	0.782609	0.870968
	Raw	YES	ipdmr	67	18	2	0.788235	0.971014	0.87013
	BAQN	YES	ipdmr	67	19	2	0.77907	0.971014	0.864516
	Raw	NO	ipdmr	66	19	3	0.776471	0.956522	0.857143
	Raw	NO	combp	60	11	9	0.84507	0.869565	0.857143
	Raw	NO	seqlm	53	2	16	0.963636	0.768116	0.854839
	Raw	YES	combp	61	14	8	0.813333	0.884058	0.847222
	BAQN	YES	combp	61	15	8	0.802632	0.884058	0.841379
	BAQN	NO	combp	60	14	9	0.810811	0.869565	0.839161
	BAQN	YES	seqlm	48	1	21	0.979592	0.695652	0.813559
	Raw	YES	seqlm	48	2	21	0.96	0.695652	0.806723
	BAQN	YES	DMRcate	65	29	4	0.691489	0.942029	0.797546
	BAQN	NO	DMRcate	61	24	8	0.717647	0.884058	0.792208
	Raw	YES	DMRcate	62	26	7	0.704545	0.898551	0.789809
	Raw	NO	DMRcate	60	24	9	0.714286	0.869565	0.784314
	Raw	YES	Cohcap	29	5	40	0.852941	0.42029	0.563107
	BAQN	YES	Cohcap	27	3	42	0.9	0.391304	0.545455
	Raw	NO	Cohcap	28	6	41	0.823529	0.405797	0.543689
	BAQN	NO	Cohcap	24	3	45	0.888889	0.347826	0.5
	BAQN	NO	BumpHunter	4	1	65	0.8	0.057971	0.108108
	BAQN	YES	BumpHunter	3	1	66	0.75	0.0434783	0.0821918
	Raw	YES	BumpHunter	3	1	66	0.75	0.0434783	0.0821918
	Raw	NO	BumpHunter	3	2	66	0.6	0.0434783	0.0810811
	BAQN	YES	ProbeLasso	0	0	69	0	0	0
	BAQN	NO	ProbeLasso	0	0	69	0	0	0
	Raw	YES	ProbeLasso	0	0	69	0	0	0
	Raw	NO	ProbeLasso	0	0	69	0	0	0
Small_No_Sim_0	Raw	YES	combp	0	0	0	0	0	0
	Raw	YES	combp	0	0	0	0	0	0
	Raw	YES	combp	0	0	0	0	0	0
	Raw	YES	combp	0	0	0	0	0	0
	Raw	YES	ipdmr	0	0	0	0	0	0
	Raw	YES	ipdmr	0	0	0	0	0	0
	Raw	YES	ipdmr	0	0	0	0	0	0
	Raw	YES	ipdmr	0	0	0	0	0	0
	Raw	YES	BumpHunter	0	0	0	0	0	0
	Raw	YES	Cohcap	0	0	0	0	0	0
	Raw	YES	DMRcate	0	0	0	0	0	0
	Raw	YES	ProbeLasso	0	0	0	0	0	0
	Raw	YES	BumpHunter	0	0	0	0	0	0
	Raw	YES	Cohcap	0	0	0	0	0	0
	Raw	YES	DMRcate	0	0	0	0	0	0
	Raw	YES	ProbeLasso	0	0	0	0	0	0
	Raw	YES	BumpHunter	0	0	0	0	0	0
	Raw	YES	Cohcap	0	0	0	0	0	0
	Raw	YES	DMRcate	0	0	0	0	0	0
	Raw	YES	ProbeLasso	0	0	0	0	0	0
	Raw	YES	BumpHunter	0	0	0	0	0	0
	Raw	YES	Cohcap	0	0	0	0	0	0
	Raw	YES	DMRcate	0	0	0	0	0	0
	Raw	YES	ProbeLasso	0	0	0	0	0	0
	Raw	YES	seqlm	0	0	0	0	0	0
	Raw	YES	seqlm	0	0	0	0	0	0
	Raw	YES	seqlm	0	0	0	0	0	0
	Raw	YES	seqlm	0	0	0	0	0	0

## Sheet: Large Datasets - High Differenc
Comparison_Scenario	Normalization	BatchEffectCorrected	DMR_Method	TP	FP	FN	Precision	Recall	F1
Large_Breast_0.1	Raw	NO	ipdmr	262	22	15	0.922535	0.945848	0.934046
	Raw	YES	combp	253	12	24	0.954717	0.913357	0.933579
	Raw	NO	combp	252	13	25	0.950943	0.909747	0.929889
	Raw	YES	ipdmr	262	25	15	0.912892	0.945848	0.929078
	Raw	NO	DMRcate	261	38	16	0.87291	0.942238	0.90625
	Raw	YES	DMRcate	261	39	16	0.87	0.942238	0.904679
	BAQN	YES	combp	259	38	18	0.872054	0.935018	0.902439
	BAQN	NO	combp	259	38	18	0.872054	0.935018	0.902439
	BAQN	YES	ipdmr	262	43	15	0.859016	0.945848	0.900344
	BAQN	NO	ipdmr	262	43	15	0.859016	0.945848	0.900344
	BAQN	YES	DMRcate	262	45	15	0.85342	0.945848	0.89726
	BAQN	NO	DMRcate	262	46	15	0.850649	0.945848	0.895726
	Raw	NO	Cohcap	97	7	180	0.932692	0.350181	0.509186
	Raw	YES	Cohcap	97	8	180	0.92381	0.350181	0.507853
	BAQN	YES	Cohcap	90	11	187	0.891089	0.32491	0.47619
	BAQN	NO	Cohcap	90	11	187	0.891089	0.32491	0.47619
	Raw	NO	seqlm	70	0	207	1	0.252708	0.403458
	BAQN	NO	seqlm	55	2	222	0.964912	0.198556	0.329341
	Raw	YES	seqlm	54	0	223	1	0.194946	0.326284
	BAQN	YES	seqlm	52	1	225	0.981132	0.187726	0.315152
	BAQN	YES	BumpHunter	14	4	263	0.777778	0.0505415	0.0949153
	BAQN	NO	BumpHunter	14	4	263	0.777778	0.0505415	0.0949153
	Raw	YES	BumpHunter	11	0	266	1	0.0397112	0.0763889
	Raw	NO	BumpHunter	11	0	266	1	0.0397112	0.0763889
	BAQN	NO	ProbeLasso	8	1	269	0.888889	0.0288809	0.0559441
	BAQN	YES	ProbeLasso	7	1	270	0.875	0.0252708	0.0491228
	Raw	YES	ProbeLasso	2	0	275	1	0.00722022	0.0143369
	Raw	NO	ProbeLasso	2	0	275	1	0.00722022	0.0143369
Large_Breast_0.2	Raw	NO	combp	211	13	19	0.941964	0.917391	0.929515
	Raw	YES	combp	212	15	18	0.933921	0.921739	0.92779
	Raw	NO	ipdmr	216	37	14	0.853755	0.93913	0.89441
	Raw	YES	ipdmr	216	38	14	0.850394	0.93913	0.892562
	BAQN	NO	combp	216	51	14	0.808989	0.93913	0.869215
	BAQN	YES	combp	216	53	14	0.802974	0.93913	0.865731
	BAQN	NO	ipdmr	216	62	14	0.776978	0.93913	0.850394
	BAQN	YES	ipdmr	216	64	14	0.771429	0.93913	0.847059
	BAQN	YES	DMRcate	216	68	14	0.760563	0.93913	0.840467
	BAQN	NO	DMRcate	216	68	14	0.760563	0.93913	0.840467
	Raw	YES	DMRcate	215	67	15	0.762411	0.934783	0.839844
	Raw	NO	DMRcate	214	66	16	0.764286	0.930435	0.839216
	Raw	NO	Cohcap	84	11	146	0.884211	0.365217	0.516923
	BAQN	NO	Cohcap	82	11	148	0.88172	0.356522	0.50774
	BAQN	YES	Cohcap	82	12	148	0.87234	0.356522	0.506173
	Raw	YES	Cohcap	80	9	150	0.898876	0.347826	0.501567
	Raw	NO	seqlm	60	1	170	0.983607	0.26087	0.412371
	Raw	YES	seqlm	53	1	177	0.981481	0.230435	0.373239
	BAQN	NO	seqlm	53	2	177	0.963636	0.230435	0.37193
	BAQN	YES	seqlm	52	2	178	0.962963	0.226087	0.366197
	BAQN	YES	BumpHunter	13	7	217	0.65	0.0565217	0.104
	Raw	YES	BumpHunter	12	3	218	0.8	0.0521739	0.0979592
	Raw	NO	BumpHunter	12	3	218	0.8	0.0521739	0.0979592
	BAQN	NO	BumpHunter	12	6	218	0.666667	0.0521739	0.0967742
	BAQN	YES	ProbeLasso	7	1	223	0.875	0.0304348	0.0588235
	BAQN	NO	ProbeLasso	7	1	223	0.875	0.0304348	0.0588235
	Raw	YES	ProbeLasso	4	0	226	1	0.0173913	0.034188
	Raw	NO	ProbeLasso	4	0	226	1	0.0173913	0.034188
Large_Breast_0.4	Raw	NO	combp	107	13	10	0.891667	0.91453	0.902954
	Raw	YES	combp	107	14	10	0.884298	0.91453	0.89916
	BAQN	NO	combp	108	17	9	0.864	0.923077	0.892562
	BAQN	YES	combp	108	18	9	0.857143	0.923077	0.888889
	Raw	YES	ipdmr	111	29	6	0.792857	0.948718	0.863813
	Raw	NO	ipdmr	111	29	6	0.792857	0.948718	0.863813
	BAQN	NO	ipdmr	111	33	6	0.770833	0.948718	0.850575
	BAQN	YES	ipdmr	111	36	6	0.755102	0.948718	0.840909
	Raw	NO	DMRcate	109	51	8	0.68125	0.931624	0.787004
	Raw	YES	DMRcate	109	52	8	0.677019	0.931624	0.784173
	BAQN	NO	DMRcate	111	57	6	0.660714	0.948718	0.778947
	BAQN	YES	DMRcate	111	59	6	0.652941	0.948718	0.773519
	Raw	NO	Cohcap	47	8	70	0.854545	0.401709	0.546512
	Raw	NO	seqlm	43	0	74	1	0.367521	0.5375
	BAQN	NO	Cohcap	46	9	71	0.836364	0.393162	0.534884
	BAQN	YES	Cohcap	45	7	72	0.865385	0.384615	0.532544
	Raw	YES	Cohcap	44	8	73	0.846154	0.376068	0.52071
	BAQN	NO	seqlm	40	0	77	1	0.34188	0.509554
	Raw	YES	seqlm	40	0	77	1	0.34188	0.509554
	BAQN	YES	seqlm	39	0	78	1	0.333333	0.5
	BAQN	YES	BumpHunter	5	2	112	0.714286	0.042735	0.0806452
	BAQN	NO	BumpHunter	5	2	112	0.714286	0.042735	0.0806452
	Raw	YES	BumpHunter	5	2	112	0.714286	0.042735	0.0806452
	Raw	NO	BumpHunter	5	2	112	0.714286	0.042735	0.0806452
	BAQN	YES	ProbeLasso	0	0	117	0	0	0
	BAQN	NO	ProbeLasso	0	0	117	0	0	0
	Raw	YES	ProbeLasso	0	0	117	0	0	0
	Raw	NO	ProbeLasso	0	0	117	0	0	0
Large_CD8_0.1	Raw	YES	ipdmr	121	8	7	0.937984	0.945312	0.941634
	Raw	NO	ipdmr	121	8	7	0.937984	0.945312	0.941634
	BAQN	NO	combp	119	6	9	0.952	0.929688	0.940711
	Raw	YES	combp	117	5	11	0.959016	0.914062	0.936
	BAQN	YES	ipdmr	121	10	7	0.923664	0.945312	0.934363
	BAQN	YES	DMRcate	121	10	7	0.923664	0.945312	0.934363
	BAQN	NO	DMRcate	121	10	7	0.923664	0.945312	0.934363
	Raw	NO	combp	115	4	13	0.966387	0.898438	0.931174
	BAQN	YES	combp	119	9	9	0.929688	0.929688	0.929688
	Raw	NO	DMRcate	119	9	9	0.929688	0.929688	0.929688
	BAQN	NO	ipdmr	121	12	7	0.909774	0.945312	0.927203
	Raw	YES	DMRcate	119	10	9	0.922481	0.929688	0.92607
	Raw	YES	Cohcap	39	4	89	0.906977	0.304688	0.45614
	Raw	NO	Cohcap	38	3	90	0.926829	0.296875	0.449704
	BAQN	YES	Cohcap	37	0	91	1	0.289062	0.448485
	BAQN	NO	Cohcap	37	0	91	1	0.289062	0.448485
	BAQN	NO	seqlm	26	4	102	0.866667	0.203125	0.329114
	Raw	NO	seqlm	26	4	102	0.866667	0.203125	0.329114
	BAQN	YES	seqlm	23	5	105	0.821429	0.179688	0.294872
	Raw	YES	seqlm	21	5	107	0.807692	0.164062	0.272727
	BAQN	YES	BumpHunter	5	1	123	0.833333	0.0390625	0.0746269
	BAQN	NO	BumpHunter	5	1	123	0.833333	0.0390625	0.0746269
	Raw	YES	BumpHunter	5	1	123	0.833333	0.0390625	0.0746269
	Raw	NO	BumpHunter	5	1	123	0.833333	0.0390625	0.0746269
	BAQN	YES	ProbeLasso	4	0	124	1	0.03125	0.0606061
	BAQN	NO	ProbeLasso	4	0	124	1	0.03125	0.0606061
	Raw	YES	ProbeLasso	3	0	125	1	0.0234375	0.0458015
	Raw	NO	ProbeLasso	3	0	125	1	0.0234375	0.0458015
Large_CD8_0.2	Raw	NO	combp	103	6	14	0.944954	0.880342	0.911504
	Raw	YES	combp	103	7	14	0.936364	0.880342	0.907489
	Raw	NO	ipdmr	111	17	6	0.867188	0.948718	0.906122
	Raw	YES	ipdmr	111	19	6	0.853846	0.948718	0.898785
	BAQN	NO	combp	105	16	12	0.867769	0.897436	0.882353
	BAQN	YES	ipdmr	111	27	6	0.804348	0.948718	0.870588
	BAQN	NO	ipdmr	111	27	6	0.804348	0.948718	0.870588
	BAQN	YES	combp	105	20	12	0.84	0.897436	0.867769
	Raw	NO	DMRcate	108	24	9	0.818182	0.923077	0.86747
	Raw	YES	DMRcate	108	25	9	0.81203	0.923077	0.864
	BAQN	NO	DMRcate	111	30	6	0.787234	0.948718	0.860465
	BAQN	YES	DMRcate	111	31	6	0.78169	0.948718	0.857143
	Raw	NO	Cohcap	43	5	74	0.895833	0.367521	0.521212
	BAQN	NO	Cohcap	41	1	76	0.97619	0.350427	0.515723
	BAQN	YES	Cohcap	40	1	77	0.97561	0.34188	0.506329
	Raw	YES	Cohcap	41	4	76	0.911111	0.350427	0.506173
	Raw	NO	seqlm	35	0	82	1	0.299145	0.460526
	BAQN	NO	seqlm	34	0	83	1	0.290598	0.450331
	BAQN	YES	seqlm	29	0	88	1	0.247863	0.39726
	Raw	YES	seqlm	26	0	91	1	0.222222	0.363636
	BAQN	YES	BumpHunter	6	2	111	0.75	0.0512821	0.096
	BAQN	NO	BumpHunter	6	2	111	0.75	0.0512821	0.096
	Raw	YES	BumpHunter	6	3	111	0.666667	0.0512821	0.0952381
	Raw	NO	BumpHunter	5	2	112	0.714286	0.042735	0.0806452
	BAQN	YES	ProbeLasso	2	0	115	1	0.017094	0.0336134
	BAQN	NO	ProbeLasso	2	0	115	1	0.017094	0.0336134
	Raw	YES	ProbeLasso	2	0	115	1	0.017094	0.0336134
	Raw	NO	ProbeLasso	2	0	115	1	0.017094	0.0336134
Large_CD8_0.4	Raw	YES	ipdmr	67	19	2	0.77907	0.971014	0.864516
	Raw	NO	ipdmr	67	19	2	0.77907	0.971014	0.864516
	Raw	YES	combp	61	14	8	0.813333	0.884058	0.847222
	Raw	NO	combp	61	14	8	0.813333	0.884058	0.847222
	BAQN	NO	combp	61	17	8	0.782051	0.884058	0.829932
	BAQN	NO	ipdmr	67	26	2	0.72043	0.971014	0.82716
	BAQN	YES	ipdmr	67	27	2	0.712766	0.971014	0.822086
	BAQN	YES	combp	61	20	8	0.753086	0.884058	0.813333
	Raw	YES	DMRcate	66	30	3	0.6875	0.956522	0.8
	Raw	NO	DMRcate	65	29	4	0.691489	0.942029	0.797546
	BAQN	YES	DMRcate	67	36	2	0.650485	0.971014	0.77907
	BAQN	NO	DMRcate	67	36	2	0.650485	0.971014	0.77907
	Raw	NO	seqlm	24	1	45	0.96	0.347826	0.510638
	BAQN	YES	Cohcap	24	4	45	0.857143	0.347826	0.494845
	Raw	YES	Cohcap	24	5	45	0.827586	0.347826	0.489796
	BAQN	NO	Cohcap	23	4	46	0.851852	0.333333	0.479167
	BAQN	NO	seqlm	22	1	47	0.956522	0.318841	0.478261
	Raw	NO	Cohcap	23	5	46	0.821429	0.333333	0.474227
	Raw	YES	seqlm	21	1	48	0.954545	0.304348	0.461538
	BAQN	YES	seqlm	20	1	49	0.952381	0.289855	0.444444
	BAQN	YES	BumpHunter	4	4	65	0.5	0.057971	0.103896
	BAQN	NO	BumpHunter	4	4	65	0.5	0.057971	0.103896
	Raw	YES	BumpHunter	3	3	66	0.5	0.0434783	0.08
	Raw	NO	BumpHunter	3	3	66	0.5	0.0434783	0.08
	BAQN	YES	ProbeLasso	0	0	69	0	0	0
	BAQN	NO	ProbeLasso	0	0	69	0	0	0
	Raw	YES	ProbeLasso	0	0	69	0	0	0
	Raw	NO	ProbeLasso	0	0	69	0	0	0
Large_No_Sim_0	Raw	YES	combp	0	0	0	0	0	0
	Raw	YES	combp	0	0	0	0	0	0
	Raw	YES	combp	0	0	0	0	0	0
	Raw	YES	combp	0	0	0	0	0	0
	Raw	YES	ipdmr	0	0	0	0	0	0
	Raw	YES	ipdmr	0	0	0	0	0	0
	Raw	YES	ipdmr	0	0	0	0	0	0
	Raw	YES	ipdmr	0	0	0	0	0	0
	Raw	YES	BumpHunter	0	0	0	0	0	0
	Raw	YES	Cohcap	0	0	0	0	0	0
	Raw	YES	DMRcate	0	0	0	0	0	0
	Raw	YES	ProbeLasso	0	0	0	0	0	0
	Raw	YES	BumpHunter	0	0	0	0	0	0
	Raw	YES	Cohcap	0	0	0	0	0	0
	Raw	YES	DMRcate	0	0	0	0	0	0
	Raw	YES	ProbeLasso	0	0	0	0	0	0
	Raw	YES	BumpHunter	0	0	0	0	0	0
	Raw	YES	Cohcap	0	0	0	0	0	0
	Raw	YES	DMRcate	0	0	0	0	0	0
	Raw	YES	ProbeLasso	0	0	0	0	0	0
	Raw	YES	BumpHunter	0	0	0	0	0	0
	Raw	YES	Cohcap	0	0	0	0	0	0
	Raw	YES	DMRcate	0	0	0	0	0	0
	Raw	YES	ProbeLasso	0	0	0	0	0	0
	Raw	YES	seqlm	0	0	0	0	0	0
	Raw	YES	seqlm	0	0	0	0	0	0
	Raw	YES	seqlm	0	0	0	0	0	0
	Raw	YES	seqlm	0	0	0	0	0	0
